# Supplementary material for: Effects of elevated seawater pCO2 on gene expression patterns in the gills of the green crab, Carcinus maenas
Source: BMC Genomics. 2011 Oct 6;12:488. doi: 10.1186/1471-2164-12-488 (PMC3206878; doi:10.1186/1471-2164-12-488)
Supplement: Additional File 1 — Tables S1-S6. Table S1. Annotation details on transcripts for the Carcinus maenas the microarray assay applied in this study. Annotation results on transcripts for the Carcinus maenas microarray assay applied in this study from a newly performed bioinformatic analysis conducted with the internet portal Blast2GO [43] in 2009 by the authors of this study, compared to a first annotation provided by Towle et al. [37]. Included are the sequence length of the aligned sequence (= seq. length), the number of hits for the transcript (= #hits), the mean similarity of the alignment (= mean sim), the number of Gene Ontology (GO) terms assigned to that blast hit (= #GOs), a description of the assigned GOs (= GOs), Enzyme Codes (= EC), results of the InterProScan, the exact hit description of the best hit, as well as the accession number (= hit ACC, E-value, similarity, score, alignment length and number of positive matches bases of the best hit. Table S2. Details on primers for quantitative real-time polymerase chain reaction (qRT-PCR) to assess responses of Carcinus maenas to hypercapnia. Primer sequences (5' → 3') and descriptions of the targeted genes used in the real-time polymerase chain reaction (qRT-PCR) in the short- and long-term hypercapnia experiments on Carcinus maenas. Numbers ('no.') are according to the numbers used in Figure 4 and Additional File 2 Figure S1. Accession numbers (ACC. no.) refer to the ESTs generated for the C. maenas microarray by Towle et al. [37] and the database GenBank (NCBI). R2 and efficiency were tested in a qRT-PCR dilution series (for details, see Material & Methods). Table S3. Transcripts significantly regulated in response to hypercapnia in Carcinus maenas. Transcripts significantly regulated in response to hypercapnia in Carcinus maenas as identified by variance-based linear modelling (F-test) and sign test. Out of 1634 genes, 678 were identified by sign test, 578 genes were identified by F-test, and 378 were identified to be affected [file 1471-2164-12-488-S1.XLSX]

## Sheet: add file table S1
ID	ACC. no.	NAME (Fehsenfeld et al.)	NAME (Towle et al. [31])	seq. length	#hits	mean sim	#GOs	GOs	Enzyme Codes	InterProScan	hit description	hit ACC	E-value	similarity	score	alignm.length	positives
CMX00002_1	DY656474.1	cytochrome b	cytochrome b [Rana nigromaculata]	1632	20	0.895	7	F:catalytic activity; F:electron carrier activity; F:binding; P:transport; C:cell; P:respiratory electron transport chain; C:mitochondrion		SignalP (SIGNALP), tmhmm (TMHMM)	gi|62161334|ref|YP_214833.1|cytochrome b [Pseudocarcinus gigas] >gi|49175669|gb|AAT52161.1| cytochrome b [Pseudocarcinus gigas]	YP_214833	2.77331e-160	92	569.696	377	347
CMX00003_1	DN202915.1	mitochondrial cytochrome c oxidase subunit 6b	cytochrome c oxidase polypeptide VIb [Drosophila simulans]	743	12	0.839167	7	F:catalytic activity; F:transporter activity; C:mitochondrion; P:respiratory electron transport chain; P:ion transport; C:protein complex; C:intracellular	EC:1.9.3.1	IPR003213; PD015172 (PRODOM), PTHR11387 (PANTHER)	gi|195059075|ref|XP_001995561.1|GH17817 [Drosophila grimshawi] >gi|193896347|gb|EDV95213.1| GH17817 [Drosophila grimshawi]	XP_001995561	6.15562e-07	85	58.5362	77	66
CMX00004_1	DY307500.1	cytoplasmic manganese superoxide dismutase	cytosolic manganese superoxide dismutase precursor; MnSOD [Callinectes sapidus]	946	20	0.9375	3	P:metabolic process; F:binding; F:catalytic activity	EC:1.15.1.1	tmhmm (TMHMM)	gi|229359402|emb|CAR85666.1|cytoplasmic manganese superoxide dismutase [Atelecyclus undecimdentatus]	CAR85666	8.55195e-149	99	530.406	284	282
CMX00005_1	DW249516.1	glutathione peroxidase 3	selenium dependent salivary glutathione peroxidase [Ixodes scapularis]	782	20	0.647	4	F:antioxidant activity; F:catalytic activity; P:response to stress; P:metabolic process	EC:1.11.1.9	IPR000889; IPR012335; IPR012336	gi|171189511|gb|ACB42236.1|glutathione peroxidase [Metapenaeus ensis] >gi|171189513|gb|ACB42237.1| glutathione peroxidase [Metapenaeus ensis]	ACB42236	7.90617e-48	71	194.512	171	123
CMX00006_1	DV111608.1			1006	0		0			no IPS match
CMX00007_1	DY655919.1			594	0		0			no IPS match
CMX00008_1	DY655920.1	zinc finger protein 39	zinc finger protein 39 [Mus musculus]	716	20	0.5655	3	C:intracellular; F:binding; F:nucleic acid binding		IPR007087; IPR013087; IPR015880; PTHR11389 (PANTHER), SSF57667 (SUPERFAMILY)	gi|148675756|gb|EDL07703.1|zinc finger protein 39 [Mus musculus]	EDL07703	8.51461e-35	55	150.984	140	77
CMX00009_1	DV642070.1	serine protease	serine proteinase homologue [Marsupenaeus japonicus]	951	20	0.459	1	F:peptidase activity	EC:3.4.21.0	IPR006604; IPR009003; PTHR19355 (PANTHER), PTHR19355:SF146 (PANTHER), SignalP (SIGNALP)	gi|242002392|ref|XP_002435839.1|secreted salivary gland peptide, putative [Ixodes scapularis] >gi|215499175|gb|EEC08669.1| secreted salivary gland peptide, putative [Ixodes scapularis]	XP_002435839	1.98041e-19	45	70.4774	124	57
CMX00010_1	DY655922.1			692	0		0			no IPS match
CMX00011_1	DV111386.1			805	0		0			no IPS match
CMX00012_1	DY656490.1	alcohol dehydrogenase	alcohol dehydrogenase [Aedes aegypti]	984	17	0.564118	2	F:binding; F:catalytic activity		IPR002085; IPR011032; G3DSA:3.90.180.10 (GENE3D), PTHR11695:SF34 (PANTHER), tmhmm (TMHMM)	gi|242022828|ref|XP_002431840.1|zinc binding dehydrogenase, putative [Pediculus humanus corporis] >gi|212517172|gb|EEB19102.1| zinc binding dehydrogenase, putative [Pediculus humanus corporis]	XP_002431840	3.82617e-22	57	109.768	182	105
CMX00013_1	DN739191.1	atp synthase delta mitochondrial	ATP synthase, H+ transporting, mitochondrial F1 complex, delta subunit [Danio rerio]	785	20	0.7675	3	P:generation of precursor metabolites and energy; P:nucleobase, nucleoside, nucleotide and nucleic acid metabolic process; P:ion transport		IPR001469; IPR020546; IPR020547; PTHR13822:SF1 (PANTHER)	gi|239788326|dbj|BAH70851.1|ACYPI007021 [Acyrthosiphon pisum]	BAH70851	3.60202e-24	87	115.931	80	70
CMX00014_1	DY655926.1	alpha -mannosidase	alpha 1,2-mannosidase [Spodoptera frugiperda]	626	5	0.49	3	F:calcium ion binding; C:membrane; F:mannosyl-oligosaccharide 1,2-alpha-mannosidase activity		no IPS match	gi|91091790|ref|XP_970226.1|PREDICTED: similar to alpha 1,2-mannosidase [Tribolium castaneum]	XP_970226	1.85322e-10	49	69.707	181	89
CMX00015_1	DY655927.1			708	0		0			SignalP (SIGNALP)
CMX00016_1	DN634978.1			898	0		0			no IPS match
CMX00017_1	DN635324.1	lectin 4 c-type lectin	c-type lectin [Aedes aegypti]	729	20	0.6805	1	F:carbohydrate binding		tmhmm (TMHMM)	gi|210062963|gb|ACJ06432.1|C-type lectin 4 [Fenneropenaeus chinensis]	ACJ06432	2.9737e-91	84	338.576	203	172
CMX00018_1	DW250928.1	abhydrolase domain containing 14b	abhydrolase domain containing 14A-like [Trichodesmium erythraeum IMS101]	860	20	0.592	1	C:intracellular		no IPS match	gi|241708922|ref|XP_002413357.1|abhydrolase domain-containing protein 14B, putative [Ixodes scapularis] >gi|215507171|gb|EEC16665.1| abhydrolase domain-containing protein 14B, putative [Ixodes scapularis]	XP_002413357	7.04159e-19	58	98.5969	141	82
CMX00019_1	DY656310.1			1005	0		0			SignalP (SIGNALP)
CMX00020_1	DV467021.1	Transcription elongation factor 1 homolog	Transcription elongation factor 1 homolog [Tribolium castaneum]	726	20	0.8855	3	F:molecular_function; P:biological_process; C:cellular_component		SignalP (SIGNALP)	gi|241652199|ref|XP_002410365.1|conserved hypothetical protein [Ixodes scapularis] >gi|215501598|gb|EEC11092.1| conserved hypothetical protein [Ixodes scapularis]	XP_002410365	4.63114e-28	94	128.642	67	63
CMX00021_1	DV944703.1	juvenile hormone esterase	esterase [Lygus lineolaris]	753	20	0.634	2	F:hydrolase activity; P:metabolic process		no IPS match	gi|193610684|ref|XP_001950273.1|PREDICTED: similar to juvenile hormone esterase [Acyrthosiphon pisum]	XP_001950273	5.8836e-35	66	129.028	106	71
CMX00022_1	DY655934.1	integral membrane transporter protein [Homo sapiens]	integral membrane transporter protein [Homo sapiens]	1736	14	0.817143	0			no IPS match	gi|114153154|gb|ABI52743.1|10 kDa putative secreted protein [Argas monolakensis]	ABI52743	7.35368e-21	83	72.0182	37	31
CMX00023_1	DY656318.1	transcription initiation factor tfiid subunit 12	transcription initiation factor TFIID subunit 12 [Aedes aegypti]	1146	20	0.8205	7	C:nucleoplasm; C:protein complex; P:cellular component organization; P:transcription; F:transcription regulator activity; F:DNA binding; P:regulation of biological process		IPR003228; IPR009072; PD012998 (PRODOM), PTHR12264 (PANTHER), PTHR12264:SF7 (PANTHER)	gi|157118686|ref|XP_001653211.1|transcription initiation factor TFIID subunit 12 [Aedes aegypti] >gi|157118692|ref|XP_001653214.1| transcription initiation factor TFIID subunit 12 [Aedes aegypti] >gi|108875633|gb|EAT39858.1| transcription initiation factor TFIID subunit 12 [Aedes aegypti] >gi|108875636|gb|EAT39861.1| transcription initiation factor TFIID subunit 12 [Aedes aegypti]	XP_001653211	2.32728e-32	81	144.05	118	96
CMX00024_1	DY655936.1	exocyst complex component 2	Exocyst complex component 2 (Exocyst complex component Sec5) (rSec5)	659	20	0.7625	17	P:transport; P:biological_process; C:cell; P:cytoskeleton organization; P:cell-cell signaling; C:protein complex; C:cytoplasm; P:reproduction; P:cell differentiation; C:cytoplasmic membrane-bounded vesicle; P:response to stress; C:plasma membrane; C:endosome; F:transcription regulator activity; P:regulation of biological process; P:transcription; C:nucleoplasm		no IPS match	gi|157124580|ref|XP_001654115.1|hypothetical protein AaeL_AAEL009926 [Aedes aegypti] >gi|108873921|gb|EAT38146.1| conserved hypothetical protein [Aedes aegypti]	XP_001654115	2.34255e-62	78	242.276	197	155
CMX00025_1	DY656330.1	phosphoglycerate dehydrogenase	phosphoglycerate dehydrogenase [Danio rerio]	720	20	0.8145	10	F:binding; F:catalytic activity; F:electron carrier activity; P:transport; P:metabolic process; P:multicellular organismal development; C:extracellular region; P:biosynthetic process; P:cellular amino acid and derivative metabolic process; F:transporter activity	EC:1.1.1.95	SignalP (SIGNALP)	gi|41054619|ref|NP_955871.1|phosphoglycerate dehydrogenase [Danio rerio] >gi|33990002|gb|AAH56334.1| Zgc:65956 [Danio rerio]	NP_955871	1.50641e-39	82	166.777	188	156
CMX00026_1	DW249842.1	ubiquinol-cytochrome c rieske iron-sulfur polypeptide 1	ubiquinol-cytochrome c reductase, Rieske iron-sulfur polypeptide 1 [Tribolium castaneum]	743	20	0.7635	12	P:response to endogenous stimulus; F:catalytic activity; F:transporter activity; F:binding; P:biological_process; C:protein complex; C:mitochondrion; P:metabolic process; F:protein binding; F:electron carrier activity; P:generation of precursor metabolites and energy; P:ion transport	EC:1.10.2.2	no IPS match	gi|91092948|ref|XP_972400.1|PREDICTED: similar to Rieske iron-sulfur protein 1 [Tribolium castaneum]	XP_972400	9.73697e-37	75	157.532	190	144
CMX00027_1	DY656325.1	translin-associated factor x	translin-associated factor X [Mus musculus]	967	20	0.625	1	F:DNA binding		IPR002848; IPR016068; PTHR10741:SF1 (PANTHER)	gi|149259422|ref|XP_001472283.1|PREDICTED: similar to translin associated protein X isoform 1 [Mus musculus]	XP_001472283	1.3749e-24	63	117.857	150	95
CMX00028_1	DY655941.1			722	0		0			no IPS match
CMX00029_1	DY655942.1	heat shock protein 75kDa	heat shock protein Hsp90 [Desulfitobacterium hafniense DCB-2]	689	20	0.7645	5	P:protein metabolic process; P:response to stress; F:nucleotide binding; F:protein binding; C:mitochondrion		no IPS match	gi|242009900|ref|XP_002425720.1|heat shock protein 75 kDa, putative [Pediculus humanus corporis] >gi|212509621|gb|EEB12982.1| heat shock protein 75 kDa, putative [Pediculus humanus corporis]	XP_002425720	3.71949e-53	81	211.846	169	137
CMX00030_1	DY655943.1	tubulin alpha	alpha-tubulin [Striga asiatica]	510	20	0.7315	2	P:cytoskeleton organization; F:nucleotide binding		no IPS match	gi|145549259|ref|XP_001460309.1|hypothetical protein [Paramecium tetraurelia strain d4-2] >gi|124428138|emb|CAK92912.1| unnamed protein product [Paramecium tetraurelia]	XP_001460309	2.05959e-38	73	161.77	168	124
CMX00031_1	DY307536.1	AGAP007368-PA [Anopheles gambiae str. PEST]		794	1	0.5	3	F:chitin binding; P:chitin metabolic process; C:extracellular region		no IPS match	gi|158285795|ref|XP_001237083.2|AGAP007368-PA [Anopheles gambiae str. PEST] >gi|157020164|gb|EAU77627.2| AGAP007368-PA [Anopheles gambiae str. PEST]	XP_001237083	9.65121e-06	50	48.9062	78	39
CMX00032_1	DY308454.1	acetoacetyl- thiolase	acetyl-coa acetyltransferase, mitochondrial (acetoacetyl-coa thiolase) [Aedes aegypti]	728	20	0.686	2	F:catalytic activity; P:metabolic process		IPR002155; IPR016038; IPR016039; PTHR18919:SF7 (PANTHER)	gi|156544532|ref|XP_001607694.1|PREDICTED: similar to acetoacetyl-CoA thiolase [Nasonia vitripennis]	XP_001607694	1.92331e-66	70	256.144	255	180
CMX00033_1	DY656491.1	serpin peptidase clade b like	serine protease inhibitor 4 [Glossina morsitans morsitans]	1019	20	0.5755	1	F:protein binding		PS51257 (PROFILE), SignalP (SIGNALP)	gi|154814650|gb|ABS87359.1|lospin 7 [Amblyomma americanum]	ABS87359	8.37901e-44	60	181.8	242	147
CMX00034_1	DY655947.1	interleukin enhancer binding factor 2	interleukin enhancer binding factor 2 isoform 2 [Canis familiaris]	967	20	0.817	12	C:nucleolus; P:biological_process; F:DNA binding; F:RNA binding; F:nucleotide binding; F:transferase activity; F:protein binding; P:regulation of biological process; P:transcription; F:transcription regulator activity; C:nucleoplasm; C:protein complex		no IPS match	gi|91076380|ref|XP_968185.1|PREDICTED: similar to GA19024-PA [Tribolium castaneum]	XP_968185	8.15003e-102	87	374.4	244	213
CMX00035_1	DY308445.1			1034	0		0			SignalP (SIGNALP)
CMX00036_1	DY308444.1	dynein light chain cytoplasmic	roadblock CG10751-PA [Apis mellifera]	722	20	0.907	11	C:cytoskeleton; C:protein complex; P:multicellular organismal development; F:hydrolase activity; P:transport; P:cytoskeleton organization; F:motor activity; C:cytoplasm; P:anatomical structure morphogenesis; P:cellular component organization; P:cell differentiation		SignalP (SIGNALP)	gi|156541052|ref|XP_001601277.1|PREDICTED: similar to dynein light chain, putative [Nasonia vitripennis]	XP_001601277	1.23804e-25	93	120.553	94	88
CMX00037_1	DY308443.1	cellular repressor of e1a-stimulated genes 1	cellular repressor of E1A-stimulated genes [Macaca mulatta]	726	20	0.663	8	P:regulation of biological process; P:transcription; P:cell proliferation; F:protein binding; F:transcription regulator activity; P:multicellular organismal development; C:nucleoplasm; C:protein complex		no IPS match	gi|242003731|ref|XP_002422840.1|hypothetical protein Phum_PHUM018400 [Pediculus humanus corporis] >gi|212505710|gb|EEB10102.1| hypothetical protein Phum_PHUM018400 [Pediculus humanus corporis]	XP_002422840	8.45952e-22	69	107.842	108	75
CMX00038_1	DY655951.1	serine protease	transmembrane protease, serine 12 [Homo sapiens]	684	20	0.459	1	F:catalytic activity		no IPS match	gi|194400538|gb|ACF70480.1|serine proteinase [Rhodnius prolixus]	ACF70480	4.39913e-14	46	82.0333	152	70
CMX00038_2	DV943560.1			738	0		0			no IPS match
CMX00038_3	DN202535.1	phosphodiesterase 4D interacting protein isoform 1 [Mus musculus]	phosphodiesterase 4D interacting protein isoform 1 [Mus musculus]	1574	5	0.664	0			no IPS match	gi|242011182|ref|XP_002426334.1|conserved hypothetical protein [Pediculus humanus corporis] >gi|212510411|gb|EEB13596.1| conserved hypothetical protein [Pediculus humanus corporis]	XP_002426334	3.27813e-09	76	67.781	60	46
CMX00039_1	DN635067.1	serine protease	prophenoloxidase activating proteinase-2 [Manduca sexta]	876	20	0.5735	1	F:peptidase activity		SignalP (SIGNALP)	gi|157137530|ref|XP_001657091.1|serine protease [Aedes aegypti] >gi|108880859|gb|EAT45084.1| serine protease [Aedes aegypti]	XP_001657091	7.07491e-22	54	108.612	161	88
CMX00040_1	DY656500.1			991	0		0			SignalP (SIGNALP)
CMX00041_1	DY656352.1	kdel (lys-asp-glu-leu) endoplasmic reticulum protein retention receptor 1	KDEL (Lys-Asp-Glu-Leu) endoplasmic reticulum protein retention receptor 1 [Xenopus tropicalis]	805	20	0.918	4	P:biological_process; C:cell; F:binding; C:endoplasmic reticulum		IPR000133; PTHR10585:SF7 (PANTHER), SignalP (SIGNALP), tmhmm (TMHMM)	gi|242014178|ref|XP_002427772.1|ER lumen protein retaining receptor, putative [Pediculus humanus corporis] >gi|212512226|gb|EEB15034.1| ER lumen protein retaining receptor, putative [Pediculus humanus corporis]	XP_002427772	2.26333e-85	95	319.316	212	202
CMX00042_1	DY308451.1	unknown function		715	0		0			no IPS match
CMX00043_1	DY307928.1	sec22 vesicle trafficking protein homolog b	SEC22 vesicle trafficking protein homolog B [Gallus gallus]	690	20	0.769	4	C:Golgi apparatus; C:endoplasmic reticulum; F:protein binding; P:transport		SignalP (SIGNALP)	gi|66513815|ref|XP_396838.2|PREDICTED: similar to CG7359-PA [Apis mellifera]	XP_396838	6.66405e-34	82	147.902	167	138
CMX00044_1	DY655957.1	phenol sulfotransferase [Sus scrofa]	phenol sulfotransferase [Sus scrofa]	1120	0		0			IPR019756
CMX00045_1	DV467488.1			767	0		0			no IPS match
CMX00045_2	DN551123.1			720	0		0			SignalP (SIGNALP)
CMX00046_1	DV944566.1	suppression of tumorigenicity 13 (colon carcinoma) (hsp70 interacting protein)	heat shock 70kD protein binding protein isoform 3 [Canis familiaris]	973	20	0.669	3	P:protein metabolic process; F:protein binding; C:cytoplasm		SignalP (SIGNALP)	gi|194382776|dbj|BAG64558.1|unnamed protein product [Homo sapiens]	BAG64558	7.55506e-55	66	218.394	242	161
CMX00047_1	DV111431.1	short-chain dehydrogenase	short-chain dehydrogenase [Aedes aegypti]	735	20	0.7535	2	P:metabolic process; F:catalytic activity		SignalP (SIGNALP)	gi|156546324|ref|XP_001606362.1|PREDICTED: similar to AT09608p [Nasonia vitripennis]	XP_001606362	1.57315e-47	79	193.356	156	124
CMX00048_1	DY655961.1			500	0		0			IPR006058; SignalP (SIGNALP)
CMX00049_1	DY657254.1	brain chitinase and chia	chitinase [Litopenaeus vannamei]	831	20	0.6135	5	F:hydrolase activity; P:carbohydrate metabolic process; P:catabolic process; F:binding; P:cellular component organization	EC:3.2.1.14	IPR001223; IPR011583; IPR013781; IPR017853; PTHR11177 (PANTHER), PTHR11177:SF37 (PANTHER), SignalP (SIGNALP)	gi|166219081|gb|ABY85409.1|chitinase [Scylla serrata]	ABY85409	2.87979e-54	68	216.083	210	144
CMX00050_1	DY308106.1			874	0		0			no IPS match
CMX00051	DY656516.1	ribosomal protein l36	ribosomal protein L36 [Branchiostoma belcheri]	400	20	0.8255	4	F:structural molecule activity; C:ribosome; P:translation; P:organelle organization	EC:3.6.5.3	IPR000509	gi|24266965|gb|AAN52381.1|ribosomal protein L36 [Branchiostoma belcheri]	AAN52381	6.58389e-36	85	153.295	99	85
CMX00052_1	DY655965.1			945	0		0
CMX00053_1	DW250984.1	SWI/SNF-related matrix-associated actin-dependent regulator of chromatin c2 isoform a, partial [Danio rerio]	SWI/SNF-related matrix-associated actin-dependent regulator of chromatin c2 isoform a, partial [Danio rerio]	929	20	0.702	6	F:binding; P:organelle organization; C:organelle; C:intracellular; P:transcription; C:nucleus		tmhmm (TMHMM)	gi|242021599|ref|XP_002431232.1|conserved hypothetical protein [Pediculus humanus corporis] >gi|212516481|gb|EEB18494.1| conserved hypothetical protein [Pediculus humanus corporis]	XP_002431232	7.34214e-97	76	357.836	277	212
CMX00054_1	DY308124.1			730	0		0
CMX00055_1	DY308125.1			789	0		0
CMX00056_1	DY308113.1	ficolin (collagen fibrinogen domain containing) 1	ficolin [Homo sapiens]	750	20	0.657	8	C:cytoplasm; F:binding; F:carbohydrate binding; P:transport; P:cellular component organization; F:calcium ion binding; C:nucleus; C:protein complex		no IPS match	gi|219452828|ref|XP_002224153.1|hypothetical protein BRAFLDRAFT_59661 [Branchiostoma floridae] >gi|229294760|gb|EEN65414.1| hypothetical protein BRAFLDRAFT_59661 [Branchiostoma floridae]	XP_002224153	1.00397e-20	65	104.375	129	85
CMX00057_1	DN739189.1	udp-glucose 6-dehydrogenase	UDP-glucose 6-dehydrogenase [Aedes aegypti]	758	20	0.8415	11	P:multicellular organismal development; F:catalytic activity; P:signal transduction; P:anatomical structure morphogenesis; P:embryonic development; P:metabolic process; P:biosynthetic process; P:protein metabolic process; P:carbohydrate metabolic process; F:binding; P:nucleobase, nucleoside, nucleotide and nucleic acid metabolic process	EC:1.1.1.22	no IPS match	gi|158296008|ref|XP_316568.4|AGAP006532-PA [Anopheles gambiae str. PEST] >gi|157016306|gb|EAA11440.4| AGAP006532-PA [Anopheles gambiae str. PEST]	XP_316568	2.8445e-55	87	219.164	208	181
CMX00058_1	DY655971.1			739	0		0
CMX00059_1	DY308370.1	phosphatidate cytidylyltransferase	phosphatidate cytidylyltransferase [Aedes aegypti]	742	20	0.794	1	C:cell		IPR000374; PTHR13773 (PANTHER), tmhmm (TMHMM)	gi|170047934|ref|XP_001851458.1|conserved hypothetical protein [Culex quinquefasciatus] >gi|167870201|gb|EDS33584.1| conserved hypothetical protein [Culex quinquefasciatus]	XP_001851458	2.60425e-70	76	234.958	117	89
CMX00060_1	DW250170.1	glutaminyl cyclase	Glutaminyl-peptide cyclotransferase precursor (Glutaminyl cyclase) isoform 4 [Mus musculus]	783	20	0.6565	1	F:transferase activity		no IPS match	gi|156549632|ref|XP_001604164.1|PREDICTED: similar to CG5976 [Nasonia vitripennis]	XP_001604164	7.49336e-30	67	134.806	212	144
CMX00061_1	DY308368.1	red protein (ik factor) (cytokine ik)	red protein (ik factor) (cytokine ik) [Aedes aegypti]	1040	20	0.676	1	C:nucleus		IPR012916; PTHR12765 (PANTHER)	gi|242001034|ref|XP_002435160.1|IK cytokine down-regulator of HLA class II, putative [Ixodes scapularis] >gi|215498490|gb|EEC07984.1| IK cytokine down-regulator of HLA class II, putative [Ixodes scapularis]	XP_002435160	1.43231e-38	62	164.466	212	133
CMX00062_1	CX994064.1			1167	0		0
CMX00063_1	DV643026.1	small glutamine-rich tetratricopeptide repeat - alpha	small glutamine-rich tetratricopeptide repeat (TPR)-containing [Apis mellifera]	727	20	0.685	1	F:binding		no IPS match	gi|241729581|ref|XP_002404605.1|secreted protein [Ixodes scapularis] >gi|215505493|gb|EEC14987.1| secreted protein [Ixodes scapularis]	XP_002404605	3.64924e-50	73	168.703	97	71
CMX00064_1	DY307711.1	small glutamine-rich tetratricopeptide repeat - beta	small glutamine-rich tetratricopeptide repeat (TPR)-containing, alpha [Danio rerio]	520	20	0.793	2	P:protein metabolic process; F:protein binding		no IPS match	gi|241729581|ref|XP_002404605.1|secreted protein [Ixodes scapularis] >gi|215505493|gb|EEC14987.1| secreted protein [Ixodes scapularis]	XP_002404605	6.49811e-11	82	70.4774	46	38
CMX00065_1	DV944214.1	dolichyl-diphosphooligosaccharide protein glycotransferase	Oligosaccharyltransferase 48kD subunit CG9022-PA isoform 1 [Apis mellifera]	750	20	0.7765	2	C:cytoplasm; F:transferase activity		no IPS match	gi|91093744|ref|XP_969003.1|PREDICTED: similar to dolichyl-diphosphooligosaccharide protein glycotransferase [Tribolium castaneum]	XP_969003	5.60906e-72	80	274.633	206	165
CMX00066_1	DY655979.1	propionyl-coenzyme a alpha polypeptide	propionyl-Coenzyme A carboxylase, alpha polypeptide [Danio rerio]	666	20	0.809	7	P:catabolic process; P:lipid metabolic process; C:mitochondrion; F:nucleotide binding; F:catalytic activity; F:binding; P:cellular amino acid and derivative metabolic process	EC:6.4.1.3	no IPS match	gi|169153848|emb|CAQ15408.1|propionyl-Coenzyme A carboxylase, alpha polypeptide [Danio rerio] >gi|169158758|emb|CAQ15187.1| propionyl-Coenzyme A carboxylase, alpha polypeptide [Danio rerio]	CAQ15408	9.52583e-59	78	230.335	171	135
CMX00067_1	DY308116.1	cox19 cytochrome c oxidase assembly homolog	COX19 cytochrome c oxidase assembly homolog [Homo sapiens]	729	20	0.709	3	C:cytoplasm; F:molecular_function; P:biological_process		IPR010625	gi|156544019|ref|XP_001608061.1|PREDICTED: similar to conserved hypothetical protein [Nasonia vitripennis]	XP_001608061	4.8365e-25	82	118.627	79	65
CMX00068_1	DV944759.1	ribophorin ii	ribophorin II precursor isoform 10 [Canis familiaris]	1166	20	0.576	5	F:transferase activity; C:endoplasmic reticulum; C:protein complex; P:biosynthetic process; P:protein modification process	EC:2.4.1.119	IPR008814; SignalP (SIGNALP), tmhmm (TMHMM)	gi|156371364|ref|XP_001628734.1|predicted protein [Nematostella vectensis] >gi|156215718|gb|EDO36671.1| predicted protein [Nematostella vectensis]	XP_001628734	9.84116e-41	61	138.272	154	94
CMX00069_1	DY308126.1	Surface protein from Gram-positive cocci, anchor region [Enterococcus faecium DO]	Surface protein from Gram-positive cocci, anchor region [Enterococcus faecium DO]	717	0		0
CMX00070_1	DN739250.1	nadh dehydrogenase subunit 2	NADH dehydrogenase subunit 2 [Pseudocarcinus gigas]	865	20	0.736	6	P:respiratory electron transport chain; C:mitochondrion; F:catalytic activity; C:cell; P:biosynthetic process; P:ion transport	EC:1.6.5.3	PTHR22773 (PANTHER), PTHR22773:SF1 (PANTHER), SignalP (SIGNALP), tmhmm (TMHMM)	gi|62161336|ref|YP_214835.1|NADH dehydrogenase subunit 2 [Pseudocarcinus gigas] >gi|49175671|gb|AAT52163.1| NADH dehydrogenase subunit 2 [Pseudocarcinus gigas]	YP_214835	4.55025e-74	81	281.952	275	224
CMX00071_1	DV944241.1			762	0		0
CMX00072_1	DY308129.1	cystatin-b	Cystatin B (Liver thiol proteinase inhibitor) (CPI-B) (Stefin B) [Danio rerio]	723	20	0.5865	2	F:enzyme regulator activity; C:intracellular		IPR000010; IPR001713; G3DSA:3.10.450.10 (GENE3D), PTHR11414 (PANTHER), SignalP (SIGNALP), tmhmm (TMHMM), SSF54403 (SUPERFAMILY)	gi|225709850|gb|ACO10771.1|Cystatin-A2 [Caligus rogercresseyi]	ACO10771	1.29616e-14	70	83.9593	86	61
CMX00073_1	DY307332.1			968	0		0
CMX00074_1	DV944644.1	serine protease	clip-domain serine protease, [Aedes aegypti]	736	20	0.5235	1	F:hydrolase activity		SignalP (SIGNALP)	gi|227122182|gb|ACP19562.1|clip domain serine proteinase 1 [Penaeus monodon]	ACP19562	1.08944e-48	61	197.208	242	148
CMX00075_1	DW250491.1	mitochondrial processing peptidase beta subunit	mitochondrial processing peptidase beta subunit [Aedes aegypti]	750	20	0.8905	3	F:peptidase activity; P:protein metabolic process; F:binding	EC:3.4.24.0	IPR001431; IPR011237; IPR011249; IPR011765; PTHR11851 (PANTHER), PTHR11851:SF58 (PANTHER)	gi|241043304|ref|XP_002407106.1|processing peptidase beta subunit, putative [Ixodes scapularis] >gi|215492104|gb|EEC01745.1| processing peptidase beta subunit, putative [Ixodes scapularis]	XP_002407106	1.6472e-39	85	166.777	208	178
CMX00076_1	DY308381.1	succinyl- synthetase small	succinyl-CoA synthetase alpha subunit [Aedes aegypti]	721	20	0.8755	3	F:catalytic activity; P:metabolic process; F:binding		IPR003781; IPR005810; IPR005811; IPR016040; IPR016102; PTHR11117 (PANTHER)	gi|157114411|ref|XP_001652258.1|succinyl-CoA synthetase small subunit, putative [Aedes aegypti] >gi|157114413|ref|XP_001652259.1| succinyl-CoA synthetase small subunit, putative [Aedes aegypti] >gi|157114415|ref|XP_001652260.1| succinyl-CoA synthetase small subunit, putative [Aedes aegypti] >gi|94468890|gb|ABF18294.1| succinyl-CoA synthetase alpha subunit [Aedes aegypti] >gi|108877302|gb|EAT41527…	XP_001652258	6.2271e-94	88	347.436	239	212
CMX00077_1	DV943881.1	coactosin-like protein	cyclic AMP-regulated protein like protein [Marsupenaeus japonicus]	988	20	0.776	2	F:actin binding; C:intracellular		IPR002108; G3DSA:3.40.20.10 (GENE3D), PTHR10829 (PANTHER), PTHR10829:SF2 (PANTHER), SSF55753 (SUPERFAMILY)	gi|18916919|dbj|BAB85575.1|cyclic AMP-regulated protein like protein [Marsupenaeus japonicus]	BAB85575	3.81068e-54	92	216.083	144	133
CMX00078_1	DW251185.1	prohibitin [Aedes aegypti]	prohibitin [Aedes aegypti]	787	20	0.9055	2	C:lipid particle; C:cell		tmhmm (TMHMM)	gi|187610681|gb|ACD13589.1|prohibitin 2 [Penaeus monodon]	ACD13589	1.87487e-87	94	325.865	107	101
CMX00079_1	DY308134.1			695	0		0
CMX00080_1	DY307726.1			676	0		0
CMX00081_1	DY308132.1	lactamase, beta [Danio rerio]	lactamase, beta [Danio rerio]	744	0		0
CMX00082_1	DY308131.1			744	0		0
CMX00083_1	DY308130.1	endothelin converting enzyme 1	Neprilysin 3 CG9565-PA isoform 1 [Apis mellifera]	1447	20	0.433	2	F:peptidase activity; P:protein metabolic process	EC:3.4.24.0	IPR000718; IPR008753; G3DSA:1.10.1380.10 (GENE3D), SignalP (SIGNALP), SSF55486 (SUPERFAMILY)	gi|66523366|ref|XP_392043.2|PREDICTED: similar to Neprilysin 3 CG9565-PA isoform 1 [Apis mellifera]	XP_392043	5.11617e-30	44	136.732	488	218
CMX00084_1	DY656538.1	cysteine desulfurase [Homo sapiens]	cysteine desulfurase [Homo sapiens]	751	20	0.8275	11	C:cytosol; F:catalytic activity; P:protein modification process; P:biosynthetic process; P:cellular component organization; F:transferase activity; C:mitochondrion; P:cellular amino acid and derivative metabolic process; F:protein binding; F:binding; C:nucleus	EC:4.4.1.1; EC:2.8.1.7	no IPS match	gi|125986649|ref|XP_001357088.1|GA11518 [Drosophila pseudoobscura pseudoobscura] >gi|54645414|gb|EAL34154.1| GA11518 [Drosophila pseudoobscura pseudoobscura]	XP_001357088	6.21595e-63	75	244.588	209	158
CMX00085_1	DY655998.1			821	0		0
CMX00086_1	DY655999.1			744	0		0
CMX00087_1	DY656000.1	bone morphogenetic protein 2	Bone morphogenetic protein 4 precursor (BMP-4)	679	20	0.56	12	F:receptor binding; P:cell differentiation; C:extracellular space; P:anatomical structure morphogenesis; P:multicellular organismal development; P:cell proliferation; P:regulation of biological process; P:embryonic development; P:response to external stimulus; P:response to stress; P:transcription; P:signal transduction		no IPS match	gi|156119533|ref|NP_001095263.1|bone morphogenetic protein 4 precursor [Xenopus laevis] >gi|399122|sp|P30885.1|BMP4_XENLA RecName: Full=Bone morphogenetic protein 4; Short=BMP-4; Flags: Precursor >gi|64588|emb|CAA45020.1| bone morphogenetic protein 4 [Xenopus laevis] >gi|213623294|gb|AAI69551.1| Bone morphogenetic protein 4 [Xenopus laevis] >gi|213626508|gb|AAI69549.1| Bone morphogenetic protein …	NP_001095263	2.79203e-13	56	79.337	121	68
CMX00088_1	DY656001.1			721	0		0
CMX00089_1	DV944030.1	tetraspanin 3 (Transmembrane super family 4 member 8)	Tetraspanin-3 (Tspan-3) (Transmembrane 4 superfamily member 8)	1178	20	0.5125	1	C:cell		IPR000301; IPR008952; IPR018499; IPR018503; PTHR19282 (PANTHER), SignalP (SIGNALP), tmhmm (TMHMM)	gi|225719854|gb|ACO15773.1|CD63 antigen [Caligus clemensi]	ACO15773	8.93752e-19	51	98.9821	199	103
CMX00090_1	DY656004.1	translation elongation factor 1-alpha	translation elongation factor 1-alpha [Telotrochidium henneguyii]	969	20	0.8805	7	F:translation factor activity, nucleic acid binding; F:nucleotide binding; F:transferase activity; F:hydrolase activity; C:ribosome; P:regulation of biological process; P:translation	EC:2.7.7.0; EC:3.6.5.1; EC:3.6.5.2; EC:3.6.5.3; EC:3.6.5.4	no IPS match	gi|4063598|gb|AAD03264.1|translation elongation factor 1-alpha [Telotrochidium henneguyii]	AAD03264	4.94803e-115	89	418.313	243	217
CMX00091_1	DY656062.1			724	0		0
CMX00092_1	DW584930.1	endothelin-converting enzyme 1	neprilysin [Strongylocentrotus purpuratus]	1261	20	0.4195	1	F:peptidase activity		no IPS match	gi|189237692|ref|XP_001813624.1|PREDICTED: similar to neprilysin [Tribolium castaneum]	XP_001813624	1.98712e-11	44	74.7146	392	175
CMX00093_1	DY656164.1			994	0		0
CMX00094_1	DY656008.1	phosphoglucose isomerase	glucose-6-phosphate isomerase [Bombyx mori]	758	20	0.854	0			no IPS match	gi|194359702|gb|ACF57700.1|phosphoglucose isomerase [Melitaea cinxia]	ACF57700	3.71503e-55	85	218.779	224	192
CMX00095_1	DY656222.1			1293	0		0
CMX00096_1	DY656232.1			723	0		0
CMX00097_1	DY656230.1			712	0		0
CMX00098_1	DY656014.1			697	0		0
CMX00099_1	DY656228.1	lipoprotein lipase	Coiled-coil-helix-coiled-coil-helix domain containing 7 [Strongylocentrotus purpuratus]	1205	20	0.628	1	F:catalytic activity		tmhmm (TMHMM)	gi|194875105|ref|XP_001973530.1|GG16134 [Drosophila erecta] >gi|190655313|gb|EDV52556.1| GG16134 [Drosophila erecta]	XP_001973530	2.57932e-21	76	107.457	77	59
CMX00100_1	DV943704.1			727	0		0
CMX00101_1	DY656019.1	transmembrane protein 98	Transmembrane protein 98	821	20	0.6855	1	C:endoplasmic reticulum		no IPS match	gi|241735980|ref|XP_002413970.1|transmembrane protein, putative [Ixodes scapularis] >gi|215507824|gb|EEC17278.1| transmembrane protein, putative [Ixodes scapularis]	XP_002413970	6.70916e-32	69	141.739	139	96
CMX00102_1	DY656020.1	growth hormone-inducible soluble protein	growth hormone-inducible soluble protein isoform 1 [Gallus gallus]	1305	20	0.824	0			IPR008011; PTHR21024 (PANTHER)	gi|241671147|ref|XP_002400004.1|growth hormone-inducible soluble protein, putative [Ixodes scapularis] >gi|215506242|gb|EEC15736.1| growth hormone-inducible soluble protein, putative [Ixodes scapularis]	XP_002400004	1.34239e-18	83	98.5969	67	56
CMX00103_1	DY656021.1	dynein light chain cytoplasmic	dynein light chain 2 [Mus musculus]	692	20	1	19	F:motor activity; F:cytoskeletal protein binding; C:cytosol; P:reproduction; P:cell differentiation; P:multicellular organismal development; P:cytoskeleton organization; C:cytoskeleton; C:protein complex; F:hydrolase activity; P:anatomical structure morphogenesis; P:transport; F:protein binding; C:organelle; C:cytoplasm; P:cell recognition; P:organelle organization; C:nucleus; C:plasma membrane		SignalP (SIGNALP)	gi|52346068|ref|NP_001005077.1|dynein, light chain, LC8-type 1 [Xenopus (Silurana) tropicalis] >gi|49903558|gb|AAH76999.1| Dynein, light chain, LC8-type 1 [Xenopus tropicalis] >gi|89268212|emb|CAJ82573.1| dynein light chain 2 [Xenopus tropicalis]	NP_001005077	1.81059e-39	100	166.392	80	80
CMX00104_1	DY656023.1	sorting nexin 24	sorting nexing 24 isoform 2 [Macaca mulatta]	748	20	0.497	3	F:protein binding; P:cell communication; F:lipid binding		IPR001683; PTHR15813 (PANTHER), PTHR15813:SF2 (PANTHER)	gi|242001896|ref|XP_002435591.1|sorting nexin-24, putative [Ixodes scapularis] >gi|215498927|gb|EEC08421.1| sorting nexin-24, putative [Ixodes scapularis]	XP_002435591	9.64099e-16	55	87.8113	167	93
CMX00105_1	DV111829.1			702	0		0
CMX00106_1	DW249195.1	neuralized	neuralized CG11988-PB, isoform B [Apis mellifera]	714	20	0.7185	15	P:multicellular organismal development; P:signal transduction; F:binding; P:anatomical structure morphogenesis; P:behavior; F:DNA binding; F:catalytic activity; P:cell differentiation; P:biological_process; C:cytoplasm; P:reproduction; P:regulation of biological process; C:nucleus; C:plasma membrane; P:protein modification process	EC:6.3.2.19	IPR006573; PTHR12429 (PANTHER)	gi|91078084|ref|XP_972157.1|PREDICTED: similar to neuralized [Tribolium castaneum]	XP_972157	7.22479e-26	69	121.324	79	55
CMX00107_1	DY656111.1			996	0		0
CMX00108_1	DY656027.1			656	0		0
CMX00109_1	DV466797.1			1016	0		0
CMX00110_1	DY656029.1			724	0		0
CMX00111_1	DV944150.1	beta-hexosaminidase beta chain	Beta-hexosaminidase beta chain precursor (N-acetyl-beta-glucosaminidase) (Hexosaminidase B)	1235	20	0.648	3	P:biological_process; P:primary metabolic process; F:hydrolase activity		tmhmm (TMHMM)	gi|242015754|ref|XP_002428512.1|beta-hexosaminidase beta chain precursor, putative [Pediculus humanus corporis] >gi|212513146|gb|EEB15774.1| beta-hexosaminidase beta chain precursor, putative [Pediculus humanus corporis]	XP_002428512	8.99236e-102	67	374.785	373	251
CMX00112_1	DY657058.1			934	0		0
CMX00113_1	DN739232.1	ribosomal protein s2	40S ribosomal protein S2	869	20	0.924	5	F:structural molecule activity; P:translation; C:ribosome; F:RNA binding; P:organelle organization	EC:3.6.5.3	IPR000851; IPR005324; IPR005711; IPR013810; IPR014720; IPR014721; IPR018192; IPR020568; PTHR13718:SF4 (PANTHER), SSF54768 (SUPERFAMILY)	gi|225710688|gb|ACO11190.1|40S ribosomal protein S2 [Caligus rogercresseyi]	ACO11190	1.55957e-106	92	389.808	236	219
CMX00114_1				521	0		0
CMX00115_1	DY656034.1			721	0		0
CMX00116_1	DY656035.1	solute carrier family 39 (metal ion transporter), member 11 [Strongylocentrotus purpuratus]	solute carrier family 39 (metal ion transporter), member 11 [Strongylocentrotus purpuratus]	664	0		0
CMX00117_1	DY307501.1	cytochrome p450 cyp379a1	Cytochrome P450 2L1 (CYPIIL1)	1081	1	0.67	1	F:binding		no IPS match	gi|209887012|gb|ACI94903.1|cytochrome P450 CYP379A1 [Carcinus maenas]	ACI94903	8.346e-21	67	105.531	273	183
CMX00118_1	DY656038.1	general transcription factor II i repeat domain 2 [Homo sapiens]	unnamed protein product [Tetraodon nigroviridis]	742	20	0.593	3	F:binding; C:intracellular; P:transcription		PTHR11697 (PANTHER), PTHR11697:SF4 (PANTHER), SignalP (SIGNALP), tmhmm (TMHMM)	gi|158292905|ref|XP_558399.5|Anopheles gambiae str. PEST AGAP012527-PA [Anopheles gambiae str. PEST] >gi|157016972|gb|EAL40445.3| AGAP012527-PA [Anopheles gambiae str. PEST]	XP_558399	1.18515e-20	57	73.559	102	59
CMX00119_1	DY656039.1	bcl2 adenovirus e1b 19 kda protein-interacting	hypothetical protein [Aedes aegypti]	710	20	0.689	1	C:cell		no IPS match	gi|157114097|ref|XP_001657980.1|hypothetical protein AaeL_AAEL006711 [Aedes aegypti] >gi|108877450|gb|EAT41675.1| conserved hypothetical protein [Aedes aegypti]	XP_001657980	3.07472e-29	67	132.494	138	93
CMX00120_1	DY656040.1	peroxisome proliferator-activated receptor gamma [Oncorhynchus keta]	hypothetical protein XF0626 [Xylella fastidiosa 9a5c]	971	20	0.485	4	F:binding; F:receptor activity; F:DNA binding; P:transcription		SignalP (SIGNALP), tmhmm (TMHMM)	gi|221132940|ref|XP_002161475.1|PREDICTED: similar to predicted protein [Hydra magnipapillata]	XP_002161475	2.98267e-19	53	100.138	102	55
CMX00121_1	DY656041.1	nucleoporin family protein, similar to restin (Reed-Steinberg cell-expressed intermediate filament-associated protein)	transporter [Arabidopsis thaliana]	622	16	0.5375	2	P:proteolysis; F:aspartic-type endopeptidase activity		SignalP (SIGNALP), tmhmm (TMHMM)	gi|168040971|ref|XP_001772966.1|predicted protein [Physcomitrella patens subsp. patens] >gi|162675699|gb|EDQ62191.1| predicted protein [Physcomitrella patens subsp. patens]	XP_001772966	1.65468e-11	59	73.1738	69	41
CMX00122_1	DY656042.1	vacuolar-type H+-ATPase subunit A	vacuolar-type H+-ATPase subunit A [Ascidia sydneiensis samea]	663	20	0.886	12	P:cellular homeostasis; F:transporter activity; P:response to stress; P:response to abiotic stimulus; P:generation of precursor metabolites and energy; P:nucleobase, nucleoside, nucleotide and nucleic acid metabolic process; P:ion transport; F:nucleotide binding; F:hydrolase activity; C:cell; C:protein complex; C:intracellular	EC:3.6.3.14	no IPS match	gi|4126679|dbj|BAA36691.1|vacuolar-type H+-ATPase subunit A [Ascidia sydneiensis samea]	BAA36691	1.46702e-27	89	126.716	154	138
CMX00123_1	DV466786.1	syntaxin isoform a	syntaxin [Aedes aegypti]	759	20	0.625	3	P:biological_process; F:protein binding; P:transport		SignalP (SIGNALP), tmhmm (TMHMM)	gi|195475372|ref|XP_002089958.1|GE21453 [Drosophila yakuba] >gi|194176059|gb|EDW89670.1| GE21453 [Drosophila yakuba]	XP_002089958	6.67438e-20	58	101.679	139	82
CMX00124_1	DV642270.1	eukaryotic translation initiation factor subunit 6 interacting protein	eukaryotic translation initiation factor 3, subunit 6 interacting protein [Danio rerio]	1445	20	0.822	8	C:nucleolus; C:nucleoplasm; F:protein binding; F:translation factor activity, nucleic acid binding; C:ribosome; P:cellular component organization; P:regulation of biological process; P:translation	EC:3.6.5.3	no IPS match	gi|219492639|ref|XP_002243083.1|hypothetical protein BRAFLDRAFT_287258 [Branchiostoma floridae] >gi|229276365|gb|EEN47173.1| hypothetical protein BRAFLDRAFT_287258 [Branchiostoma floridae]	XP_002243083	2.66901e-154	83	533.872	206	171
CMX00125_1	DV467591.1	equilibrative nucleoside transporter	equilibrative nucleoside transporter [Aedes aegypti]	979	20	0.6245	3	C:membrane; F:nucleoside transmembrane transporter activity; P:transport		SignalP (SIGNALP)	gi|158299845|ref|XP_319864.4|AGAP009114-PA [Anopheles gambiae str. PEST] >gi|157013714|gb|EAA14709.4| AGAP009114-PA [Anopheles gambiae str. PEST]	XP_319864	3.55503e-44	62	182.956	248	155
CMX00126_1	DY656382.1	ferritin	ferritin [Litopenaeus vannamei]	751	20	0.801	4	P:ion transport; P:cellular homeostasis; F:binding; F:catalytic activity		IPR001519; IPR008331; IPR009040; IPR009078; IPR012347	gi|61744051|gb|AAX55641.1|ferritin [Litopenaeus vannamei]	AAX55641	2.37855e-38	90	162.925	144	131
CMX00127_1	DY656047.1	potassium chloride symporter	potassium/chloride symporter, [Aedes aegypti]	736	20	0.872	2	P:transport; C:cell		no IPS match	gi|242008234|ref|XP_002424915.1|conserved hypothetical protein [Pediculus humanus corporis] >gi|212508503|gb|EEB12177.1| conserved hypothetical protein [Pediculus humanus corporis]	XP_002424915	3.89282e-30	88	135.576	116	103
CMX00128_1	DV467406.1	Rab5 protein [Aiptasia pulchella]	Rab5 protein [Aiptasia pulchella]	1308	20	0.872	3	F:nucleotide binding; P:signal transduction; P:protein transport		IPR001806; IPR003579; IPR005225; IPR013753; IPR015599; G3DSA:3.40.50.300 (GENE3D), PTHR11708 (PANTHER), SSF52540 (SUPERFAMILY)	gi|156407426|ref|XP_001641545.1|predicted protein [Nematostella vectensis] >gi|156228684|gb|EDO49482.1| predicted protein [Nematostella vectensis]	XP_001641545	7.22147e-97	89	358.607	215	193
CMX00129_1	DY657422.1	rab11 [Homalodisca coagulata]	rab11 [Homalodisca coagulata]	771	20	0.945	6	F:nucleotide binding; P:signal transduction; F:protein binding; P:protein transport; C:nucleoplasm; C:protein complex		IPR001806; IPR002078; IPR003579; IPR005225; IPR013753; IPR015595; G3DSA:3.40.50.300 (GENE3D), PTHR11708 (PANTHER), SSF52540 (SUPERFAMILY)	gi|225712176|gb|ACO11934.1|Ras-related protein Rab-11B [Lepeophtheirus salmonis]	ACO11934	5.42682e-41	94	171.785	176	167
CMX00130_1	DY656051.1	conserved hypothetical protein [Pediculus humanus corporis]	CG7183-PA [Tribolium castaneum]	993	2	0.485	0			no IPS match	gi|242025365|ref|XP_002433095.1|conserved hypothetical protein [Pediculus humanus corporis] >gi|212518622|gb|EEB20357.1| conserved hypothetical protein [Pediculus humanus corporis]	XP_002433095	2.61281e-10	53	70.4774	132	70
CMX00131_1	DY656053.1			696	0		0
CMX00132_1	DY656117.1	sol i 3 antigen	Venom allergen 5.02 precursor (Antigen 5 form 3) (Ag5-3) (Allergen Dol m 5.02) (Dol m V-B)	1013	20	0.551	1	C:extracellular region		IPR001283; IPR002413; IPR014044; IPR018244; G3DSA:3.40.33.10 (GENE3D), PTHR10334:SF10 (PANTHER), SignalP (SIGNALP)	gi|156546170|ref|XP_001603551.1|PREDICTED: similar to sol i 3 antigen [Nasonia vitripennis]	XP_001603551	3.37598e-37	54	159.844	213	117
CMX00133_1	DV642119.1	vacuolar proton atpases	vacuolar proton atpases [Aedes aegypti]	1088	20	0.6915	4	F:transporter activity; P:generation of precursor metabolites and energy; P:nucleobase, nucleoside, nucleotide and nucleic acid metabolic process; P:ion transport		IPR002490; SignalP (SIGNALP), tmhmm (TMHMM)	gi|156548608|ref|XP_001607851.1|PREDICTED: similar to vacuolar proton atpases isoform 6 [Nasonia vitripennis]	XP_001607851	1.84156e-84	71	317.005	295	212
CMX00134_1	DY656059.1	rab3 gtpase activating protein subunit 1	Rab3 GTPase-activating protein catalytic subunit (RAB3 GTPase-activating protein 130 kDa subunit)	984	20	0.608	1	F:enzyme regulator activity		PTHR21422 (PANTHER), PTHR21422:SF5 (PANTHER)	gi|219439567|ref|XP_002217555.1|hypothetical protein BRAFLDRAFT_221256 [Branchiostoma floridae] >gi|229283201|gb|EEN53943.1| hypothetical protein BRAFLDRAFT_221256 [Branchiostoma floridae]	XP_002217555	6.67596e-59	63	231.876	276	175
CMX00135_1	DV944043.1			785	0		0
CMX00136_1	DV943784.1	Proteasome subunit alpha type 3	Proteasome subunit alpha type 3 (Proteasome component C8) (Macropain subunit C8) [Apis mellifera]	728	20	0.87	8	C:cytoskeleton; C:intracellular; C:protein complex; F:protein binding; P:protein metabolic process; P:catabolic process; C:cytosol; F:peptidase activity	EC:3.4.25.0	SignalP (SIGNALP), tmhmm (TMHMM)	gi|225703650|gb|ACO07671.1|Proteasome subunit alpha type 3 [Oncorhynchus mykiss]	ACO07671	1.05047e-80	88	303.523	215	190
CMX00137_1	DY657596.1			700	0		0
CMX00138_1	DY657584.1			738	0		0
CMX00139_1	DY656067.1	zinc finger protein and BTB domain-containing protein, putative	pipsqueak [Apis mellifera]	790	20	0.6815	3	F:protein binding; P:metabolic process; F:catalytic activity		IPR000210; IPR011333; IPR013069; IPR016160; PTHR23110 (PANTHER)	gi|242011589|ref|XP_002426531.1|zinc finger protein and BTB domain-containing protein, putative [Pediculus humanus corporis] >gi|212510657|gb|EEB13793.1| zinc finger protein and BTB domain-containing protein, putative [Pediculus humanus corporis]	XP_002426531	1.39034e-23	69	114.005	115	80
CMX00140_1	DY657581.1			1003	0		0
CMX00141_1	DW251224.1	ubiquitin-conjugating enzyme e2n	bendless CG18319-PA [Apis mellifera]	719	20	0.9335	4	F:catalytic activity; P:protein modification process; P:regulation of biological process; P:protein metabolic process		IPR000608; IPR016135; PTHR11621 (PANTHER), PTHR11621:SF30 (PANTHER)	gi|66564615|ref|XP_392901.2|PREDICTED: similar to bendless CG18319-PA [Apis mellifera]	XP_392901	4.84666e-54	95	214.927	150	143
CMX00142_1	DY657603.1	chaperonin containing subunit 7	chaperonin [Aedes aegypti]	734	20	0.869	10	F:protein binding; P:protein modification process; P:protein metabolic process; C:cytosol; C:protein complex; P:cytoskeleton organization; P:cell cycle; F:protein kinase activity; F:nucleotide binding; F:hydrolase activity		PS51257 (PROFILE), SignalP (SIGNALP), tmhmm (TMHMM)	gi|194743568|ref|XP_001954272.1|GF18192 [Drosophila ananassae] >gi|190627309|gb|EDV42833.1| GF18192 [Drosophila ananassae]	XP_001954272	6.91783e-88	89	327.405	213	191
CMX00142_2	DY657133.1	chaperonin containing subunit 7	chaperonin [Aedes aegypti]	766	20	0.858	3	F:nucleotide binding; P:protein metabolic process; F:protein binding		IPR002194; IPR002423; IPR012720; IPR017998; G3DSA:1.10.560.10 (GENE3D), SSF54849 (SUPERFAMILY)	gi|158290567|ref|XP_312160.3|AGAP002762-PA [Anopheles gambiae str. PEST] >gi|157017958|gb|EAA44880.3| AGAP002762-PA [Anopheles gambiae str. PEST]	XP_312160	5.2879e-50	87	196.438	89	78
CMX00143_1	DV643028.1	serine protease htra2	HtrA serine peptidase 1 [Homo sapiens]	768	20	0.632	2	F:peptidase activity; P:protein metabolic process	EC:3.4.21.0	IPR001940; IPR009003; G3DSA:2.40.10.10 (GENE3D), PTHR22939 (PANTHER), PTHR22939:SF12 (PANTHER), SignalP (SIGNALP)	gi|156543818|ref|XP_001606558.1|PREDICTED: similar to serine protease htra2 [Nasonia vitripennis]	XP_001606558	7.5638e-19	63	98.2117	121	77
CMX00144_1	DY656072.1	flightless i homolog	Flightless-I protein [Tribolium castaneum]	927	20	0.6935	7	P:cell differentiation; P:multicellular organismal development; P:cytoskeleton organization; F:protein binding; F:hydrolase activity; P:anatomical structure morphogenesis; P:embryonic development		tmhmm (TMHMM)	gi|241743786|ref|XP_002414216.1|flightless-I, putative [Ixodes scapularis] >gi|215508070|gb|EEC17524.1| flightless-I, putative [Ixodes scapularis]	XP_002414216	9.90031e-102	72	374.015	322	234
CMX00145_1	DN738869.1	misato homolog 1	misato homolog 1 [Strongylocentrotus purpuratus]	1116	20	0.5085	2	C:cytoplasm; P:cellular component organization		no IPS match	gi|156357532|ref|XP_001624271.1|predicted protein [Nematostella vectensis] >gi|156211037|gb|EDO32171.1| predicted protein [Nematostella vectensis]	XP_001624271	1.81317e-58	56	230.72	336	189
CMX00146_1	DY657575.1	lysine (K)-specific demethylase 5C	Jumonji/ARID domain-containing protein 1C (SmcX protein) (Xe169 protein) isoform 4 [Danio rerio]	714	20	0.827	10	P:organelle organization; F:binding; P:regulation of biological process; P:transcription; P:metabolic process; F:catalytic activity; P:reproduction; F:DNA binding; F:protein binding; C:nucleus	EC:1.13.11.0	no IPS match	gi|156555059|ref|XP_001603951.1|PREDICTED: similar to retinoblastoma binding protein 2 [Nasonia vitripennis]	XP_001603951	2.18991e-65	84	249.595	91	77
CMX00147_1	DY657594.1	cleavage stage histone h1	cleavage stage histone H1 [Psammechinus miliaris]	638	16	0.55125	1	C:chromosome		SignalP (SIGNALP), tmhmm (TMHMM)	gi|219448873|ref|XP_002222187.1|hypothetical protein BRAFLDRAFT_123807 [Branchiostoma floridae]	XP_002222187	4.26702e-10	60	68.5514	98	59
CMX00148_1	DY657591.1			701	0		0
CMX00149_1	DY656712.1	l-lactate dehydrogenase	Ecdysone-inducible gene L3 CG10160-PA [Drosophila melanogaster]	1141	20	0.855	9	C:cytoplasm; F:binding; P:generation of precursor metabolites and energy; P:carbohydrate metabolic process; P:catabolic process; F:catalytic activity; P:metabolic process; P:biosynthetic process; P:cellular amino acid and derivative metabolic process	EC:1.1.1.27	PS51257 (PROFILE)	gi|170058421|ref|XP_001864915.1|l-lactate dehydrogenase [Culex quinquefasciatus] >gi|167877547|gb|EDS40930.1| l-lactate dehydrogenase [Culex quinquefasciatus]	XP_001864915	3.2794e-87	88	326.25	228	201
CMX00150_1	DV467734.1	innexin 2	innexin inx2 [Homarus gammarus]	2014	20	0.8075	1	C:plasma membrane		IPR000990; tmhmm (TMHMM)	gi|85677254|emb|CAJ58682.1|innexin inx2 [Homarus gammarus]	CAJ58682	2.27012e-162	96	577.015	295	285
CMX00151_1	DY657588.1			977	0		0
CMX00152_1	DV111919.1			995	0		0
CMX00153_1	DY657586.1	calmodulin	calmodulin [Aedes aegypti]	999	20	0.8005	1	F:calcium ion binding		IPR011992; PTHR23050 (PANTHER), PTHR23050:SF7 (PANTHER), SSF47473 (SUPERFAMILY)	gi|66537892|ref|XP_625045.1|PREDICTED: similar to CG17272-PA [Apis mellifera]	XP_625045	4.44051e-58	85	229.18	150	128
CMX00154_1	DN635186.1	Amnionless	amnionless [Mus musculus]	748	20	0.4205	1	C:cell		PTHR14995 (PANTHER), SignalP (SIGNALP)	gi|194038109|ref|XP_001925683.1|PREDICTED: similar to amnionless protein, partial [Sus scrofa]	XP_001925683	4.94005e-20	43	102.064	229	99
CMX00155_1	DY657597.1	adp-ribosylation factor 1	ADP ribosylation factor 79F CG8385-PB, isoform B [Drosophila melanogaster]	1235	20	0.9865	3	F:nucleotide binding; C:intracellular; P:signal transduction		IPR005225; IPR006688; IPR006689; G3DSA:3.40.50.300 (GENE3D), PTHR11711:SF30 (PANTHER), SSF52540 (SUPERFAMILY)	gi|17136866|ref|NP_476955.1|ADP ribosylation factor 79F, isoform B [Drosophila melanogaster] >gi|24668762|ref|NP_730757.1| ADP ribosylation factor 79F, isoform A [Drosophila melanogaster] >gi|24668769|ref|NP_730758.1| ADP ribosylation factor 79F, isoform C [Drosophila melanogaster] >gi|24668773|ref|NP_730759.1| ADP ribosylation factor 79F, isoform H [Drosophila melanogaster] >gi|24668777|ref|NP_7…	NP_476955	6.44429e-100	100	368.622	182	182
CMX00156_1	DY656400.1	collagen, type V, alpha 2, isoform CRA a	alpha 1 type VII collagen [Macaca mulatta]	651	10	0.473	2	C:extracellular region; C:proteinaceous extracellular matrix		no IPS match	gi|149445082|ref|XP_001519044.1|PREDICTED: similar to Chain A, Crystal Structure Of A Collagen Viii Nc1 Domain Trimer [Ornithorhynchus anatinus]	XP_001519044	1.00422e-33	46	147.132	216	101
CMX00157_1	DY656089.1			916	0		0
CMX00158_1	DV944041.1			795	0		0
CMX00159_1	DY656091.1	smu-1 suppressor of mec-8 and unc-52 homolog ( elegans)	smu-1 suppressor of mec-8 and unc-52 homolog [Danio rerio]	916	20	0.868	2	C:nucleus; C:cytoplasm		IPR006594; IPR006595; PTHR22848 (PANTHER)	gi|48139204|ref|XP_393446.1|PREDICTED: similar to CG5451-PA isoform 1 [Apis mellifera]	XP_393446	1.10158e-83	87	258.84	81	71
CMX00160_1	DY656092.1	phosphogluconate dehydrogenase	6-phosphogluconate dehydrogenase [Bombyx mori]	918	20	0.8535	5	F:catalytic activity; P:nucleobase, nucleoside, nucleotide and nucleic acid metabolic process; P:carbohydrate metabolic process; P:catabolic process; F:binding	EC:1.1.1.44	IPR006114; IPR006115; IPR006183; IPR008927; IPR013328; IPR016040; PTHR11811 (PANTHER)	gi|156367416|ref|XP_001627413.1|predicted protein [Nematostella vectensis] >gi|156214322|gb|EDO35313.1| predicted protein [Nematostella vectensis]	XP_001627413	2.00766e-101	87	367.466	132	115
CMX00161_1	DY656094.1	IP18284p [Drosophila melanogaster]	hypothetical protein [Tribolium castaneum]	776	15	0.636	0			IPR008011	gi|125660308|gb|ABN49382.1|IP18284p [Drosophila melanogaster]	ABN49382	2.07143e-08	65	63.5438	96	63
CMX00162_1	DW250407.1	proteasome (prosome, macropain) 26S subunit, ATPase, 6	proteasome (prosome, macropain) 26S subunit, ATPase, 6 [Gallus gallus]	729	20	0.952	11	F:peptidase activity; C:cytosol; F:protein binding; C:intracellular; C:protein complex; P:cell cycle; P:protein metabolic process; P:catabolic process; F:nucleotide binding; F:hydrolase activity; C:nucleus		tmhmm (TMHMM)	gi|156547510|ref|XP_001603936.1|PREDICTED: similar to 26S proteasome regulatory complex ATPase RPT4 [Nasonia vitripennis]	XP_001603936	1.37176e-112	94	409.453	240	227
CMX00163_1	DY656638.1	PIH1 domain-containing protein 1	Hypothetical protein MGC52879 [Xenopus laevis]	781	20	0.686	2	F:molecular_function; P:biological_process		no IPS match	gi|221116349|ref|XP_002162727.1|PREDICTED: similar to PIH1 domain-containing protein 1, partial [Hydra magnipapillata]	XP_002162727	9.10898e-20	71	101.293	126	90
CMX00164_1	DY657614.1	small nuclear ribonucleoprotein-associated	Small nuclear ribonucleoprotein associated protein B (snRNP-B) [Tribolium castaneum]	979	20	0.813	6	F:nucleic acid binding; P:cytoskeleton organization; P:cell cycle; F:catalytic activity; C:nucleus; P:nucleobase, nucleoside, nucleotide and nucleic acid metabolic process		IPR001163; IPR006649; IPR010920; G3DSA:2.30.30.100 (GENE3D), PTHR10701 (PANTHER)	gi|91082993|ref|XP_974329.1|PREDICTED: similar to Small nuclear ribonucleoprotein-associated protein B (snRNP-B) (Sm protein B) (Sm-B) (SmB) [Tribolium castaneum]	XP_974329	6.50884e-30	86	135.576	90	78
CMX00165_1	DY656099.1	serine protease	hypothetical protein LOC692929 [Bombyx mori]	979	13	0.687692	1	F:catalytic activity		IPR019002; PTHR13243 (PANTHER)	gi|114052352|ref|NP_001040236.1|hypothetical protein LOC692929 [Bombyx mori] >gi|87248469|gb|ABD36287.1| unknown [Bombyx mori]	NP_001040236	5.00687e-14	75	82.8037	65	49
CMX00166_1	DW250472.1	target of myb1	target of myb1-like 2 [Danio rerio]	1454	20	0.5895	1	P:protein transport		SignalP (SIGNALP)	gi|91079070|ref|XP_975209.1|PREDICTED: similar to AGAP006097-PB [Tribolium castaneum]	XP_975209	4.26651e-101	67	372.859	452	303
CMX00167_1	DY656104.1	sex determining protein	AAA ATPase containing von Willebrand factor type A (vWA) domain-like protein [Shewanella denitrificans OS217]	729	20	0.4605	3	P:reproduction; F:DNA binding; P:biological_process		tmhmm (TMHMM)	gi|66805125|ref|XP_636295.1|hypothetical protein [Dictyostelium discoideum AX4] >gi|60464650|gb|EAL62783.1| hypothetical protein DDB_G0289321 [Dictyostelium discoideum AX4]	XP_636295	6.76445e-19	49	98.2117	175	86
CMX00168_1	DV944914.1	pelota homolog	pelota [Aedes aegypti]	805	20	0.809	10	C:cytoplasm; F:binding; F:nuclease activity; P:organelle organization; P:cell proliferation; F:protein binding; P:cell cycle; C:nucleus; P:translation; P:biological_process	EC:3.6.5.3	SignalP (SIGNALP), tmhmm (TMHMM)	gi|193664632|ref|XP_001946898.1|PREDICTED: similar to pelota [Acyrthosiphon pisum]	XP_001946898	2.96978e-69	83	265.774	230	192
CMX00169_1	DW251120.1	adenosine deaminase-like	Adenosine deaminase CG11994-PA [Macaca mulatta]	705	20	0.6045	2	P:nucleobase, nucleoside, nucleotide and nucleic acid metabolic process; F:catalytic activity		no IPS match	gi|198429719|ref|XP_002128674.1|PREDICTED: similar to adenosine deaminase-like [Ciona intestinalis]	XP_002128674	3.26106e-23	62	112.464	200	124
CMX00170_1	DY656107.1	rad52 motif 1	RDM1 [Gallus gallus]	673	20	0.4555	1	F:nucleic acid binding		no IPS match	gi|82243435|sp|Q8JFQ4.1|RDM1_CHICKRecName: Full=RAD52 motif-containing protein 1 >gi|21671103|dbj|BAC02561.1| RDM1 [Gallus gallus]	Q8JFQ4	3.06868e-12	48	75.8702	201	97
CMX00171_1	DY656731.1	eukaryotic translation initiation factor 3 subunit 2	eukaryotic translation initiation factor 3 subunit 2 beta [Bombyx mori]	734	20	0.7125	8	C:cytoplasm; C:protein complex; F:translation factor activity, nucleic acid binding; C:cytosol; C:ribosome; P:cellular component organization; P:regulation of biological process; P:translation		SignalP (SIGNALP)	gi|195114364|ref|XP_002001737.1|GI15375 [Drosophila mojavensis] >gi|224488056|sp|B4KGX9.1|EIF3I_DROMO RecName: Full=Eukaryotic translation initiation factor 3 subunit I; Short=eIF3i; AltName: Full=Eukaryotic translation initiation factor 3 subunit 2; AltName: Full=TRIP-1 homolog >gi|193912312|gb|EDW11179.1| GI15375 [Drosophila mojavensis]	XP_002001737	1.62092e-28	71	130.183	220	158
CMX00171_2	DW251195.1	eukaryotic translation initiation factor 3 subunit 2	eukaryotic translation initiation factor 3 subunit 2 beta [Bombyx mori]	792	20	0.7265	8	C:cytoplasm; C:protein complex; F:translation factor activity, nucleic acid binding; C:cytosol; C:ribosome; P:cellular component organization; P:regulation of biological process; P:translation		SignalP (SIGNALP), tmhmm (TMHMM)	gi|194766069|ref|XP_001965147.1|GF23646 [Drosophila ananassae] >gi|190617757|gb|EDV33281.1| GF23646 [Drosophila ananassae]	XP_001965147	1.33832e-66	74	256.914	218	162
CMX00172_1	DV642902.1			969	0		0
CMX00173_1	DY656110.1	cytochrome c subunit	cytochrome c oxidase subunit VIIa [Aedes aegypti]	673	8	0.6225	8	F:catalytic activity; F:transporter activity; C:mitochondrion; F:electron carrier activity; P:respiratory electron transport chain; P:ion transport; C:protein complex; C:intracellular	EC:1.9.3.1	IPR003177; PTHR10510:SF1 (PANTHER), tmhmm (TMHMM)	gi|195114210|ref|XP_002001660.1|GI16950 [Drosophila mojavensis] >gi|193912235|gb|EDW11102.1| GI16950 [Drosophila mojavensis]	XP_002001660	2.97226e-07	63	59.3066	57	36
CMX00174_1	DY656112.1	alpha/beta hydrolase, putative	Cgi67 serine protease precursor isoform 1 [Apis mellifera]	999	20	0.904	3	F:hydrolase activity; C:intracellular; F:DNA binding		PTHR12277 (PANTHER), PTHR12277:SF8 (PANTHER), SSF53474 (SUPERFAMILY)	gi|242008826|ref|XP_002425199.1|conserved hypothetical protein [Pediculus humanus corporis] >gi|212508915|gb|EEB12461.1| conserved hypothetical protein [Pediculus humanus corporis]	XP_002425199	4.73329e-68	92	262.307	144	133
CMX00175_1	DW250058.1	chitin deacetylase 1	LDLa domain containing chitin binding protein 1 CG8756-PB, isoform B [Drosophila melanogaster]	742	20	0.762	5	P:anatomical structure morphogenesis; P:multicellular organismal development; F:carbohydrate binding; F:hydrolase activity; P:carbohydrate metabolic process	EC:3.5.1.41	no IPS match	gi|195020632|ref|XP_001985235.1|GH14613 [Drosophila grimshawi] >gi|193898717|gb|EDV97583.1| GH14613 [Drosophila grimshawi]	XP_001985235	5.10346e-78	77	294.664	217	169
CMX00176_1	DY656652.1	karyopherin alpha 4	karyopherin (importin) alpha 3 [Mus musculus]	983	20	0.752	6	C:nuclear envelope; C:protein complex; C:cytoplasm; P:protein transport; F:transporter activity; F:binding		IPR000225; IPR002652; IPR011989; IPR016024; PTHR23316 (PANTHER)	gi|109048420|ref|XP_001097222.1|PREDICTED: karyopherin alpha 4 [Macaca mulatta]	XP_001097222	1.81847e-72	77	276.944	235	181
CMX00177_1	DY307740.1			658	0		0
CMX00177_2	DY656116.1			646	0		0
CMX00177_3	DY657158.1			730	0		0
CMX00178_1	DW584897.1	cystathionine beta-synthase	cystathionine-beta-synthase [Danio rerio]	1099	20	0.84	7	P:cellular amino acid and derivative metabolic process; P:biological_process; C:cytosol; C:nucleolus; F:catalytic activity; P:biosynthetic process; F:binding	EC:4.2.1.22	no IPS match	gi|198432751|ref|XP_002120247.1|PREDICTED: similar to Cystathionine-beta-synthase [Ciona intestinalis]	XP_002120247	5.77307e-118	84	428.328	324	274
CMX00179_1	DW584788.1	heme responsive gene family member (hrg-1)	Hypothetical protein CBG14327 [Caenorhabditis briggsae]	1405	3	0.476667	0			SignalP (SIGNALP), tmhmm (TMHMM)	gi|241119206|ref|XP_002402502.1|conserved hypothetical protein [Ixodes scapularis] >gi|215493305|gb|EEC02946.1| conserved hypothetical protein [Ixodes scapularis]	XP_002402502	2.38844e-08	53	64.6994	169	91
CMX00180_1	DY656120.1	fumarylacetoacetate hydrolase domain containing 1 [Bos taurus]	fumarylacetoacetate hydrolase domain containing 1 [Bos taurus]	282	0		0
CMX00181_1	DV466950.1	sodium-dependent excitatory amino acid transporter	sodium-dependent excitatory amino acid transporter [Aedes aegypti]	1083	20	0.773	4	P:transport; C:cell; F:transporter activity; P:ion transport		IPR001991; IPR018107; PTHR11958:SF15 (PANTHER), tmhmm (TMHMM)	gi|194758617|ref|XP_001961558.1|GF14874 [Drosophila ananassae] >gi|190615255|gb|EDV30779.1| GF14874 [Drosophila ananassae]	XP_001961558	1.87743e-81	80	164.851	144	116
CMX00182_1	DY656123.1	methyltransferase like 2	Methyltransferase-like protein 2 [Rattus norvegicus]	993	20	0.6635	1	F:methyltransferase activity		PTHR22809 (PANTHER)	gi|195012241|ref|XP_001983545.1|GH15520 [Drosophila grimshawi] >gi|193897027|gb|EDV95893.1| GH15520 [Drosophila grimshawi]	XP_001983545	1.14344e-28	66	116.316	69	46
CMX00183_1	DY656675.1			1003	0		0
CMX00184_1	DY656674.1	brix domain containing-like protein	ribosome biogenesis protein [Trypanosoma brucei TREU927]	1007	20	0.602	2	F:molecular_function; C:cellular_component		IPR007109; PTHR12728 (PANTHER), tmhmm (TMHMM)	gi|71416504|ref|XP_810282.1|hypothetical protein [Trypanosoma cruzi strain CL Brener] >gi|70874790|gb|EAN88431.1| hypothetical protein, conserved [Trypanosoma cruzi]	XP_810282	1.34751e-62	71	244.202	205	146
CMX00185_1	DY657298.1			822	0		0
CMX00186_1	DY657462.1	cat eye syndrome chromosome candidate 1	Cat eye syndrome critical region protein 1 precursor	641	20	0.5575	7	F:deaminase activity; C:extracellular space; P:purine ribonucleoside monophosphate biosynthetic process; F:growth factor activity; P:multicellular organismal development; F:hydrolase activity; C:Golgi apparatus		SignalP (SIGNALP)	gi|156537063|ref|XP_001601883.1|PREDICTED: similar to CG5992-PA [Nasonia vitripennis]	XP_001601883	2.20317e-30	67	135.961	144	97
CMX00187_1	DY656669.1			1000	0		0
CMX00188_1	DY657541.1	hemicentin 2	projectin [Procambarus clarkii]	919	20	0.4665	1	C:cell		IPR003598; IPR003599; IPR007110; IPR013098; IPR013151; IPR013783; PTHR10075 (PANTHER), PTHR10075:SF3 (PANTHER), SignalP (SIGNALP), tmhmm (TMHMM), SSF48726 (SUPERFAMILY)	gi|242015163|ref|XP_002428243.1|Basigin precursor, putative [Pediculus humanus corporis] >gi|212512804|gb|EEB15505.1| Basigin precursor, putative [Pediculus humanus corporis]	XP_002428243	1.94321e-17	46	93.9745	258	120
CMX00189_1	DY308662.1			986	0		0
CMX00190_1	DY656134.1	superoxide dismutase	superoxide dismutase [Spodoptera exigua MNPV]	956	20	0.617	2	P:metabolic process; F:binding		IPR001424; PTHR10003:SF12 (PANTHER), SignalP (SIGNALP), tmhmm (TMHMM)	gi|71149488|gb|AAZ29240.1|copper/zinc superoxide dismutase [Macrobrachium rosenbergii]	AAZ29240	8.72022e-24	55	115.161	183	102
CMX00191_1	DY656135.1	vacuolar protein sorting 36	Vacuolar protein sorting-associated protein 36	731	20	0.5305	4	C:endosome; F:binding; P:transport; P:biological_process		SignalP (SIGNALP)	gi|219485271|ref|XP_002239667.1|hypothetical protein BRAFLDRAFT_116073 [Branchiostoma floridae] >gi|229294226|gb|EEN64882.1| hypothetical protein BRAFLDRAFT_116073 [Branchiostoma floridae]	XP_002239667	2.9342e-22	57	109.383	167	96
CMX00192_1	DY656136.1			1003	0		0
CMX00193_1	DY308660.1	solute carrier family member e1	solute carrier family 35, member E1 [Danio rerio]	726	20	0.7985	1	C:cell		no IPS match	gi|91090644|ref|XP_973866.1|PREDICTED: similar to conserved hypothetical protein [Tribolium castaneum]	XP_973866	1.79599e-72	83	276.174	219	182
CMX00194_1	DY307584.1	lola protein isoform q	longitudinals lacking CG12052-PP, isoform P [Drosophila melanogaster]	684	20	0.6165	1	F:binding		no IPS match	gi|242023152|ref|XP_002432000.1|conserved hypothetical protein [Pediculus humanus corporis] >gi|212517351|gb|EEB19262.1| conserved hypothetical protein [Pediculus humanus corporis]	XP_002432000	1.45767e-25	59	120.168	148	88
CMX00195_1	DY308307.1	phytanoyl- 2-hydroxylase	phytanoyl-CoA 2-hydroxylase isoform 4 [Pan troglodytes]	709	20	0.6815	7	F:catalytic activity; C:peroxisome; F:electron carrier activity; F:protein binding; P:multicellular organismal development; P:catabolic process; P:lipid metabolic process	EC:1.14.11.18	no IPS match	gi|148676005|gb|EDL07952.1|phytanoyl-CoA hydroxylase, isoform CRA_b [Mus musculus]	EDL07952	1.41838e-50	69	203.371	216	150
CMX00196_1	DY308657.1	guf1 gtpase homolog	GUF1 GTPase homolog (S. cerevisiae) [Strongylocentrotus purpuratus]	970	20	0.824	2	F:hydrolase activity; F:nucleotide binding	EC:3.6.5.1; EC:3.6.5.2; EC:3.6.5.3; EC:3.6.5.4	IPR000795; G3DSA:3.40.50.300 (GENE3D), PTHR23115 (PANTHER), PTHR23115:SF40 (PANTHER), SSF52540 (SUPERFAMILY)	gi|156120781|ref|NP_001095537.1|GUF1 GTPase homolog [Bos taurus] >gi|151554951|gb|AAI47986.1| GUF1 protein [Bos taurus]	NP_001095537	2.79799e-40	73	167.162	90	66
CMX00197_1	DV642210.1	mitochondrial cytochrome c1	cytochrome c-1 isoform 1 [Danio rerio]	1169	20	0.781	2	F:electron carrier activity; F:binding		IPR002326; IPR009056; tmhmm (TMHMM)	gi|189235816|ref|XP_972044.2|PREDICTED: similar to AGAP006936-PA [Tribolium castaneum]	XP_972044	1.87772e-103	79	260.766	144	114
CMX00198_1	DY656142.1			662	0		0
CMX00199_1	DW251095.1	cytoplasmic carbonic anhydrase	cytoplasmic carbonic anhydrase [Anopheles gambiae]	752	20	0.6685	3	P:metabolic process; F:binding; F:catalytic activity	EC:4.2.1.1	no IPS match	gi|125710708|gb|ABN51213.1|cytoplasmic carbonic anydrase [Callinectes sapidus]	ABN51213	1.77944e-118	93	429.098	230	216
CMX00200_1	DY656144.1	casein kinase 1 [Entamoeba histolytica HM-1:IMSS]	casein kinase 1 [Entamoeba histolytica HM-1:IMSS]	622	0		0
CMX00201_1	DW584903.1			982	0		0
CMX00202_1	DY656146.1	glutamate-cysteine modifier subunit	glutamate-cysteine ligase, modifier subunit [Xenopus tropicalis]	1203	20	0.5445	2	F:catalytic activity; P:metabolic process		IPR001395; PTHR13295 (PANTHER)	gi|156554028|ref|XP_001603921.1|PREDICTED: similar to gamma-glutamylcysteine synthetase, putative [Nasonia vitripennis]	XP_001603921	6.32368e-36	59	155.992	237	141
CMX00203_1	DY656147.1	zinc cchc domain containing 8	CG4622-PA, isoform A [Apis mellifera]	924	20	0.575	1	F:binding		no IPS match	gi|219433164|ref|XP_002214365.1|hypothetical protein BRAFLDRAFT_216425 [Branchiostoma floridae]	XP_002214365	1.89097e-19	62	76.6406	67	42
CMX00204_1	DY656148.1			702	0		0
CMX00205_1	DN635051.1	prophenoloxidase activating factor	phenoloxidase activating factor [Callinectes sapidus]	804	20	0.654	2	P:protein metabolic process; F:peptidase activity	EC:3.4.21.0	no IPS match	gi|225348408|gb|ACN87221.1|phenoloxidase activating factor [Portunus trituberculatus]	ACN87221	8.29186e-96	85	353.984	228	195
CMX00206_1	DY656150.1			959	0		0
CMX00207_1	DY656151.1			1010	0		0
CMX00208_1	DY657552.1	CG3407-PA [Tribolium castaneum]	CG3407-PA [Tribolium castaneum]	991	0		0
CMX00209_1	DV467460.1	ribophorin i	Ribophorin I [Strongylocentrotus purpuratus]	778	20	0.6375	6	C:cell; F:transferase activity; C:endoplasmic reticulum; C:protein complex; P:biosynthetic process; P:protein modification process	EC:2.4.1.119	no IPS match	gi|169805304|gb|ACA83751.1|ribophorin I [Penaeus monodon]	ACA83751	8.06039e-69	82	264.233	224	185
CMX00210_1	DY308666.1			1033	0		0
CMX00211_1	DY657567.1			960	0		0
CMX00212_1	DN739255.1	similar to Cuticle collagen 2 [Equus caballus]	hypothetical protein LOC146705 [Homo sapiens]	772	20	0.571	1	C:cell		no IPS match	gi|21389577|ref|NP_653280.1|hypothetical protein LOC146705 [Homo sapiens] >gi|74732479|sp|Q96N21.1|CQ056_HUMAN RecName: Full=Uncharacterized protein C17orf56 >gi|16551401|dbj|BAB71091.1| unnamed protein product [Homo sapiens] >gi|40555738|gb|AAH64483.1| Chromosome 17 open reading frame 56 [Homo sapiens]	NP_653280	3.31533e-14	62	82.8037	127	79
CMX00213_1	DY656159.1	Tetraspanin-4	tetraspanin 6 [Rattus norvegicus]	691	20	0.526	1	C:cell		IPR010916; tmhmm (TMHMM)	gi|225710630|gb|ACO11161.1|CD63 antigen [Caligus rogercresseyi]	ACO11161	5.86507e-14	50	81.6481	176	88
CMX00214_1	DY657573.1			882	0		0
CMX00215_1	DY657535.1	laminin receptor 1	40S ribosomal protein SA (p40) (34/67 kDa laminin-binding protein)	1096	20	0.883	4	F:structural molecule activity; P:translation; C:ribosome; P:organelle organization	EC:3.6.5.3	IPR001865; IPR005707; IPR018130	gi|111572543|gb|ABH10628.1|laminin receptor [Litopenaeus vannamei]	ABH10628	5.77448e-102	92	375.17	137	127
CMX00216_1	DY656165.1			675	0		0
CMX00217_1	DV944698.1	lymphoid-retiricted membrane protein, jaw1, putative [Ixodes scapularis]	lymphoid-restricted membrane protein [Danio rerio]	890	20	0.634	2	C:endoplasmic reticulum; C:nucleus		no IPS match	gi|241605147|ref|XP_002405503.1|lymphoid-retiricted membrane protein, jaw1, putative [Ixodes scapularis] >gi|215500627|gb|EEC10121.1| lymphoid-retiricted membrane protein, jaw1, putative [Ixodes scapularis]	XP_002405503	2.04462e-16	67	90.5077	153	103
CMX00218_1	DY656168.1	heparan sulfate proteoglycan 2	heparan sulfate proteoglycan perlecan, partial [Strongylocentrotus purpuratus]	682	20	0.4965	1	P:multicellular organismal development		tmhmm (TMHMM)	gi|189237255|ref|XP_972068.2|PREDICTED: similar to AGAP003656-PA [Tribolium castaneum]	XP_972068	1.53404e-43	51	179.874	240	123
CMX00219_1	DY656169.1	multiprotein bridging factor 1	Multiprotein bridging factor 1 [Bombyx mori]	698	20	0.8235	1	F:DNA binding		IPR001387; IPR010982; IPR013729; G3DSA:1.10.260.40 (GENE3D), PTHR10245 (PANTHER), PTHR10245:SF1 (PANTHER)	gi|73967496|ref|XP_537793.2|PREDICTED: similar to endothelial differentiation-related factor 1 isoform alpha [Canis familiaris]	XP_537793	3.87925e-13	82	78.9518	139	114
CMX00220_1	DY657598.1			761	0		0
CMX00221_1	DY656176.1	proteasome 26S non-ATPase subunit 12	proteasome 26S non-ATPase subunit 12 [Tribolium castaneum]	747	20	0.8365	8	P:protein metabolic process; P:catabolic process; F:peptidase activity; P:cell cycle; F:protein binding; C:intracellular; C:protein complex; C:cytosol		PTHR10855 (PANTHER), PTHR10855:SF1 (PANTHER)	gi|242014164|ref|XP_002427765.1|26S proteasome non-ATPase regulatory subunit, putative [Pediculus humanus corporis] >gi|212512219|gb|EEB15027.1| 26S proteasome non-ATPase regulatory subunit, putative [Pediculus humanus corporis]	XP_002427765	1.41747e-67	86	259.996	177	153
CMX00222_1	DY656177.1			712	0		0
CMX00223_1	DV944555.1	ferrochelatase, mitochondrial	Ferrochelatase [Danio rerio]	776	20	0.7875	7	F:catalytic activity; P:cell differentiation; P:multicellular organismal development; C:mitochondrion; P:biosynthetic process; F:binding; P:metabolic process	EC:4.99.1.1	SignalP (SIGNALP)	gi|62202077|gb|AAH92711.1|Ferrochelatase [Danio rerio] >gi|182889160|gb|AAI64719.1| Fech protein [Danio rerio]	AAH92711	7.21524e-78	77	294.278	230	179
CMX00224_1	DW249915.1	cytochrome c oxidase subunit iv	cytochrome c oxidase polypeptide IV [Bombyx mori]	869	20	0.731	7	F:catalytic activity; F:transporter activity; F:binding; P:respiratory electron transport chain; P:ion transport; C:protein complex; C:intracellular	EC:1.9.3.1	IPR004203; IPR006035; IPR013288; PTHR10707 (PANTHER), tmhmm (TMHMM)	gi|118918433|ref|NP_001073120.1|cytochrome c oxidase polypeptide IV [Bombyx mori] >gi|95102610|gb|ABF51243.1| cytochrome c oxidase subunit IV [Bombyx mori] >gi|110333473|gb|ABG67687.1| cytochrome c oxidase polypeptide IV [Bombyx mori]	NP_001073120	2.44545e-51	82	206.453	151	125
CMX00225_1	DY656185.1	lachesin	Lachesin precursor	679	20	0.788	5	P:multicellular organismal development; C:plasma membrane; F:protein binding; P:biological_process; C:cell		no IPS match	gi|3024084|sp|Q26474.1|LACH_SCHAMRecName: Full=Lachesin; Flags: Precursor >gi|294841|gb|AAC37185.1| lachesin	Q26474	3.45892e-80	83	301.597	205	172
CMX00226_1	DY657618.1	unknown function		930	0		0
CMX00227_1	DY656187.1			741	0		0
CMX00228_1	DY656577.1			1004	0		0
CMX00229_1	DY656582.1	phospholipase group iva ( calcium-dependent)	cytosolic phospholipase A2, group IVA [Rattus norvegicus]	706	20	0.638	22	P:response to external stimulus; P:regulation of biological process; P:response to stress; P:response to biotic stimulus; P:biological_process; P:response to endogenous stimulus; C:cell; P:biosynthetic process; P:lipid metabolic process; F:hydrolase activity; P:reproduction; P:multicellular organismal development; P:transport; P:organelle organization; C:cytosol; P:cell proliferation; C:cytoplasm…		no IPS match	gi|1143305|gb|AAC21591.1|cytosolic phospholipase A2 [Rattus norvegicus]	AAC21591	1.78112e-37	64	159.844	176	114
CMX00230_1	DY656197.1	cg9186- isoform b	CG9186-PB, isoform B [Danio rerio]	691	20	0.5695	3	P:biological_process; F:oxidoreductase activity; F:electron carrier activity		SignalP (SIGNALP)	gi|195546792|ref|NP_001124257.1|hypothetical protein LOC566336 [Danio rerio] >gi|190339940|gb|AAI63142.1| Zgc:195062 [Danio rerio]	NP_001124257	5.46419e-28	57	128.257	171	98
CMX00231_1	DN635306.1	fk506-binding protein	FK506-binding protein 2 CG11001-PA [Drosophila melanogaster]	781	20	0.876	1	P:protein metabolic process		IPR001179; G3DSA:3.10.50.40 (GENE3D), PTHR10516:SF29 (PANTHER), SSF54534 (SUPERFAMILY)	gi|91086693|ref|XP_969563.1|PREDICTED: similar to FK506-binding protein-like protein [Tribolium castaneum]	XP_969563	2.01518e-43	89	179.874	108	97
CMX00232_1	DY656200.1	unknown function		739	0		0
CMX00233_1	DY307306.1			1305	0		0
CMX00234_1	DY656262.1			738	0		0
CMX00235_1	DY657240.1	nitric oxide synthase-interacting protein	nitric oxide synthase interacting protein, isoform CRA_c [Homo sapiens]	874	20	0.6485	2	C:intracellular; P:biological_process		SignalP (SIGNALP), tmhmm (TMHMM)	gi|158294550|ref|XP_315673.3|AGAP005654-PA [Anopheles gambiae str. PEST] >gi|157015615|gb|EAA11755.3| AGAP005654-PA [Anopheles gambiae str. PEST]	XP_315673	3.32483e-72	66	275.789	271	179
CMX00236_1	DY656204.1			696	0		0
CMX00237_1	DY657082.1	methylmalonyl coenzyme a mutase	methylmalonyl-CoA mutase [Sus scrofa]	967	20	0.8245	3	P:metabolic process; F:catalytic activity; F:binding		IPR006099; IPR014348; IPR016176; PTHR23408 (PANTHER), PTHR23408:SF1 (PANTHER)	gi|72021838|ref|XP_781852.1|PREDICTED: hypothetical protein [Strongylocentrotus purpuratus] >gi|115928903|ref|XP_001191514.1| PREDICTED: hypothetical protein [Strongylocentrotus purpuratus]	XP_781852	6.51142e-83	85	308.145	121	104
CMX00238_1	DV944924.1	vrille, isoform C	vrille [Danaus plexippus]	738	20	0.9105	7	F:DNA binding; F:protein binding; F:transcription factor activity; P:regulation of biological process; P:transcription; C:nucleoplasm; C:protein complex		no IPS match	gi|193683758|ref|XP_001949829.1|PREDICTED: similar to AGAP007801-PA [Acyrthosiphon pisum]	XP_001949829	4.82346e-12	95	75.485	87	83
CMX00239_1	DV642747.1	kettin (I-connectin)	Kettin [Procambarus clarkii]	2057	10	0.39	0			IPR003598; IPR003599; IPR007110; IPR013098; IPR013783; PTHR19897 (PANTHER), SSF48726 (SUPERFAMILY)	gi|15425683|dbj|BAB64298.1|Kettin [Procambarus clarkii]	BAB64298	0	40	811.601	505	204
CMX00240_1	DY307519.1	peptidase d	prolidase [Suberites domuncula]	1357	20	0.7415	3	P:biological_process; F:peptidase activity; F:binding	EC:3.4.11.0	IPR000994; IPR007865; G3DSA:3.40.350.10 (GENE3D), SSF53092 (SUPERFAMILY)	gi|219434821|ref|XP_002215191.1|hypothetical protein BRAFLDRAFT_217557 [Branchiostoma floridae] >gi|229279859|gb|EEN50635.1| hypothetical protein BRAFLDRAFT_217557 [Branchiostoma floridae]	XP_002215191	9.68514e-145	74	283.108	216	161
CMX00241_1	DY656269.1	boca / mesoderm development candidate 2	boca CG30498-PA [Drosophila melanogaster]	695	20	0.8105	7	C:endoplasmic reticulum; P:signal transduction; C:cell; P:metabolic process; P:transport; P:reproduction; P:protein transport		no IPS match	gi|195383238|ref|XP_002050333.1|GJ20269 [Drosophila virilis] >gi|194145130|gb|EDW61526.1| GJ20269 [Drosophila virilis]	XP_002050333	8.2103e-40	82	167.548	150	124
CMX00242_1	DV112124.1	metalloprotease m41 ftsh	CG6512-PB, isoform B [Tribolium castaneum]	1179	20	0.8115	9	F:peptidase activity; P:protein metabolic process; P:catabolic process; F:nucleotide binding; C:cell; F:hydrolase activity; F:binding; C:endoplasmic reticulum; C:mitochondrion	EC:3.4.24.0; EC:3.6.1.15	no IPS match	gi|193582371|ref|XP_001950696.1|PREDICTED: similar to AGAP006949-PA [Acyrthosiphon pisum]	XP_001950696	5.17564e-75	84	285.804	219	185
CMX00243_1	DW249166.1	coatomer protein subunit gamma 1	coatomer protein gamma 2-subunit, partial [Strongylocentrotus purpuratus]	697	20	0.8455	9	P:transport; F:transferase activity; F:protein binding; P:protein transport; C:endoplasmic reticulum; C:cytoplasmic membrane-bounded vesicle; C:Golgi apparatus; C:protein complex; F:structural molecule activity		no IPS match	gi|91090890|ref|XP_973414.1|PREDICTED: similar to RE62270p [Tribolium castaneum]	XP_973414	8.46356e-85	88	317.005	217	191
CMX00244_1	DY307555.1	actin related protein 2/3 complex, subunit 4, 20kDa	actin related protein 2/3 complex, subunit 4 [Tribolium castaneum]	755	20	0.937	2	C:cytoskeleton; P:cytoskeleton organization		IPR008384; G3DSA:3.30.1460.20 (GENE3D), SSF69645 (SUPERFAMILY)	gi|157120564|ref|XP_001653666.1|arp2/3 complex 20 kd subunit [Aedes aegypti] >gi|157120566|ref|XP_001653667.1| arp2/3 complex 20 kd subunit [Aedes aegypti] >gi|157120568|ref|XP_001653668.1| arp2/3 complex 20 kd subunit [Aedes aegypti] >gi|157120570|ref|XP_001653669.1| arp2/3 complex 20 kd subunit [Aedes aegypti] >gi|170058552|ref|XP_001864970.1| ARP2/3 complex 20 kDa subunit [Culex quinquefasciat…	XP_001653666	6.25455e-71	96	271.166	168	162
CMX00245_1	DN550967.1	nadh-ubiquinone oxidoreductase 42 kda subunit	NADH-ubiquinone oxidoreductase 42 kDa subunit, mitochondrial precursor [Tribolium castaneum]	722	20	0.755	1	F:nucleotide binding		IPR002624; G3DSA:3.40.50.300 (GENE3D), PTHR10513:SF2 (PANTHER), SignalP (SIGNALP), SSF52540 (SUPERFAMILY)	gi|91080861|ref|XP_971851.1|PREDICTED: similar to NADH-ubiquinone oxidoreductase 42 kda subunit [Tribolium castaneum]	XP_971851	1.18114e-60	75	221.09	102	77
CMX00246_1	DY656216.1	Serpin B6	Serpin B6	691	0		0
CMX00248_1	DY656424.1	cytochrome c oxidase subunit i		504	20	0.9025	11	P:generation of precursor metabolites and energy; C:mitochondrion; F:binding; F:electron carrier activity; C:cell; F:catalytic activity; F:transporter activity; P:respiratory electron transport chain; P:ion transport; C:protein complex; C:intracellular	EC:1.9.3.1	no IPS match	gi|258649505|ref|YP_003204786.1|cytochrome c oxidase subunit I [Charybdis japonica] >gi|213516904|gb|ACJ49884.1| cytochrome c oxidase subunit I [Charybdis japonica]	YP_003204786	1.18446e-59	91	232.261	166	152
CMX00249_1	DW250532.1	PREDICTED: hypothetical protein [Apis mellifera]	hypothetical protein [Apis mellifera]	791	1	0.51	0			SignalP (SIGNALP), tmhmm (TMHMM)	gi|110757381|ref|XP_001120762.1|PREDICTED: hypothetical protein [Apis mellifera]	XP_001120762	9.96834e-07	51	42.743	64	33
CMX00250_1	DY656571.1			724	0		0
CMX00251_1	DV944058.1	adenylyl cyclase-associated protein	CAP, adenylate cyclase-associated protein 1 [Danio rerio]	863	20	0.7355	2	F:actin binding; P:cytoskeleton organization		IPR001837; IPR006599; IPR013912; IPR013992; IPR016098; IPR017901	gi|193662091|ref|XP_001947404.1|PREDICTED: similar to adenylyl cyclase-associated protein [Acyrthosiphon pisum]	XP_001947404	3.14511e-59	76	232.646	201	153
CMX00252_1	DY656437.1	folylpoly-gamma-glutamate carboxypeptidase	folate hydrolase 1 isoform 1 [Homo sapiens]	1018	20	0.555	3	F:peptidase activity; C:plasma membrane; C:nucleus		PTHR10404 (PANTHER), PTHR10404:SF15 (PANTHER), SignalP (SIGNALP), SSF53187 (SUPERFAMILY)	gi|219471628|ref|XP_002233301.1|hypothetical protein BRAFLDRAFT_230735 [Branchiostoma floridae]	XP_002233301	1.7001e-20	49	104.375	207	103
CMX00253_1	DW250962.1	granulin	Granulins precursor (Proepithelin) (PEPI)	747	20	0.455	9	P:lipid catabolic process; P:phospholipid metabolic process; C:mitochondrion; P:embryo implantation; F:cytokine activity; P:positive regulation of epithelial cell proliferation; P:blastocyst hatching; C:extracellular space; F:phospholipase A2 activity		no IPS match	gi|241853043|ref|XP_002415868.1|granulin, putative [Ixodes scapularis] >gi|215510082|gb|EEC19535.1| granulin, putative [Ixodes scapularis]	XP_002415868	2.52539e-32	44	142.895	149	67
CMX00254_1	DV467402.1	ribosome biogenesis protein bop1 (block of proliferation 1 protein)	ribosome biogenesis protein bop1 (block of proliferation 1 protein) [Aedes aegypti]	903	20	0.6635	1	C:nucleus		no IPS match	gi|242004496|ref|XP_002423119.1|Ribosome biogenesis protein BOP1, putative [Pediculus humanus corporis] >gi|212506065|gb|EEB10381.1| Ribosome biogenesis protein BOP1, putative [Pediculus humanus corporis]	XP_002423119	2.84287e-73	66	272.707	162	108
CMX00255_1	DY656229.1	integrin alpha-ps	scab CG8095-PA, isoform A [Drosophila melanogaster]	1141	1	0.43	0			SignalP (SIGNALP)	gi|91090718|ref|XP_966483.1|PREDICTED: similar to integrin alpha-ps [Tribolium castaneum]	XP_966483	4.68339e-09	43	66.6254	394	171
CMX00256_1	DY656231.1			728	0		0
CMX00257_1	DV944763.1	dihydrolipoamide succinyltransferase component of 2-oxoglutarate dehydrogenase	dihydrolipoamide S-succinyltransferase [Danio rerio]	716	20	0.6975	7	C:intracellular; C:protein complex; F:transferase activity; P:generation of precursor metabolites and energy; P:catabolic process; P:cellular amino acid and derivative metabolic process; P:biosynthetic process	EC:2.3.1.61	tmhmm (TMHMM)	gi|256090488|ref|XP_002581220.1|dihydrolipoamide succinyltransferase component of 2-oxoglutarate dehydrogenase [Schistosoma mansoni] >gi|238667075|emb|CAZ37459.1| dihydrolipoamide succinyltransferase component of 2-oxoglutarate dehydrogenase, putative [Schistosoma mansoni]	XP_002581220	8.8317e-24	66	114.39	108	72
CMX00258_1	DY656235.1	Bicaudal C CG4824-PA, isoform A [Apis mellifera]	Bicaudal C CG4824-PA, isoform A [Apis mellifera]	691	0		0
CMX00259_1	DY656236.1	gamma-glutamyltranspeptidase 1	gamma glutamyl transpeptidases [Aedes aegypti]	1026	20	0.6655	4	F:transferase activity; P:lipid metabolic process; P:metabolic process; P:cellular amino acid and derivative metabolic process	EC:2.3.2.2	IPR000101; SignalP (SIGNALP), tmhmm (TMHMM)	gi|156553366|ref|XP_001601777.1|PREDICTED: similar to Gamma-glutamyltransferase 1 [Nasonia vitripennis]	XP_001601777	5.17085e-33	66	145.976	152	101
CMX00260_1	DY656237.1	glutaminyl-trna synthetase	Probable glutaminyl-tRNA synthetase (Glutamine--tRNA ligase) (GlnRS) [Tribolium castaneum]	1017	20	0.6525	6	F:catalytic activity; F:nucleotide binding; C:cytoplasm; P:nucleobase, nucleoside, nucleotide and nucleic acid metabolic process; P:translation; P:cellular amino acid and derivative metabolic process	EC:6.1.1.18	IPR007638; IPR007639	gi|91092950|ref|XP_972452.1|PREDICTED: similar to glutaminyl-trna synthetase [Tribolium castaneum]	XP_972452	3.40974e-37	67	159.844	171	115
CMX00261_1	DY656238.1			716	0		0
CMX00262_1	DW249621.1	diphthine synthase isoform b	diphthine synthase [Rattus norvegicus]	714	20	0.8175	4	P:protein modification process; P:biosynthetic process; F:transferase activity; P:lipid metabolic process	EC:2.1.1.98	no IPS match	gi|198432793|ref|XP_002127518.1|PREDICTED: similar to GekBS016P [Ciona intestinalis]	XP_002127518	2.07304e-73	85	279.256	189	161
CMX00263_1	DY656240.1	fra10ac1 protein	hypothetical protein LOC449836 [Danio rerio]	616	20	0.691	1	F:protein binding		SignalP (SIGNALP), tmhmm (TMHMM)	gi|54400514|ref|NP_001006006.1|FRA10AC1 protein [Danio rerio] >gi|53734175|gb|AAH83487.1| Zgc:103767 [Danio rerio]	NP_001006006	3.12361e-31	79	138.658	111	88
CMX00264_1	DY656241.1	CG31794-PC, isoform C [Tribolium castaneum]	CG31794-PC, isoform C [Tribolium castaneum]	1100	0		0
CMX00265_1	DY656243.1			602	0		0
CMX00266_1	DY656244.1			985	0		0
CMX00267_1	DY656245.1			560	0		0
CMX00268_1	DY656246.1	myosin light chain		1103	1	0.64	0			no IPS match	gi|242022544|ref|XP_002431700.1|myosin light chain kinase, putative [Pediculus humanus corporis] >gi|212517008|gb|EEB18962.1| myosin light chain kinase, putative [Pediculus humanus corporis]	XP_002431700	3.17604e-07	64	60.4622	64	41
CMX00269_1	DY656250.1			452	0		0
CMX00270_1	DY656251.1	tetratricopeptide repeat domain 15	tetratricopeptide repeat domain 15 [Bos taurus]	906	20	0.664	4	F:binding; C:membrane; P:transport; F:transporter activity		PTHR21581 (PANTHER)	gi|91086585|ref|XP_973508.1|PREDICTED: similar to d-alanyl-d-alanine carboxypeptidase [Tribolium castaneum]	XP_973508	1.47926e-70	71	270.396	240	171
CMX00271_1	DV642269.1	aldehyde dehydrogenase 6 member a1	methylmalonate-semialdehyde dehydrogenase [Aedes aegypti]	770	20	0.849	4	F:catalytic activity; P:metabolic process; P:catabolic process; P:cellular amino acid and derivative metabolic process	EC:1.2.1.27	IPR010061; IPR015590; IPR016161; IPR016162; SignalP (SIGNALP)	gi|47217288|emb|CAG01511.1|unnamed protein product [Tetraodon nigroviridis]	CAG01511	3.02076e-44	84	160.614	122	103
CMX00272_1	DY656253.1			932	0		0
CMX00273_1	DV112123.1	prohibitin	prohibitin protein WPH [Bombyx mori]	813	20	0.9155	1	C:cell		IPR000163; IPR001107; SignalP (SIGNALP), tmhmm (TMHMM)	gi|115291342|gb|ABI93177.1|prohibitin [Litopenaeus vannamei]	ABI93177	6.35254e-71	86	270.011	114	99
CMX00274_1	DY657264.1			737	0		0
CMX00275_1	DY656256.1	chitin deacetylase 4	LDLa domain containing chitin binding protein 1 CG8756-PC, isoform C isoform 1 [Apis mellifera]	1230	20	0.662	2	P:carbohydrate metabolic process; F:catalytic activity		no IPS match	gi|160333785|ref|NP_001103903.1|chitin deacetylase 4 [Tribolium castaneum] >gi|158562480|gb|ABW74146.1| chitin deacetylase 4 [Tribolium castaneum]	NP_001103903	2.0559e-114	64	416.772	370	240
CMX00276_1	DW249328.1	alpha-aminoadipate aminotransferase	alpha-aminoadipate aminotransferase [Homo sapiens]	794	20	0.6175	3	C:cytosol; F:transferase activity; P:cellular amino acid and derivative metabolic process	EC:2.6.1.7	SignalP (SIGNALP)	gi|242003345|ref|XP_002422703.1|kynurenine/alpha-aminoadipate aminotransferase, putative [Pediculus humanus corporis] >gi|212505525|gb|EEB09965.1| kynurenine/alpha-aminoadipate aminotransferase, putative [Pediculus humanus corporis]	XP_002422703	6.704e-34	64	148.288	184	118
CMX00277_1	DW250912.1	glyoxylate reductase hydroxypyruvate reductase	glyoxylate reductase/hydroxypyruvate reductase [Bombyx mori]	757	20	0.7195	2	F:binding; F:catalytic activity		no IPS match	gi|219448984|ref|XP_002222242.1|hypothetical protein BRAFLDRAFT_59396 [Branchiostoma floridae]	XP_002222242	4.71044e-42	71	175.252	185	132
CMX00278_1	DY656259.1	hypothetical protein IscW_ISCW019208 [Ixodes scapularis]		736	1	0.5	0			IPR013089; PTHR23230:SF185 (PANTHER)	gi|242000874|ref|XP_002435080.1|hypothetical protein IscW_ISCW019208 [Ixodes scapularis] >gi|215498410|gb|EEC07904.1| hypothetical protein IscW_ISCW019208 [Ixodes scapularis]	XP_002435080	7.89854e-07	50	58.151	107	54
CMX00279_1	DY656260.1	CG8043-PA [Apis mellifera]	CG8043-PA [Apis mellifera]	1115	20	0.5275	4	F:transferase activity; C:cytoplasm; P:catabolic process; P:cellular amino acid and derivative metabolic process	EC:2.1.2.10	IPR006222; PTHR22602 (PANTHER), SignalP (SIGNALP), SSF103025 (SUPERFAMILY)	gi|110756731|ref|XP_001120590.1|PREDICTED: similar to CG8043-PA [Apis mellifera]	XP_001120590	4.96245e-24	56	116.316	175	99
CMX00280_1	DY657227.1			678	0		0
CMX00281_1	DY656263.1			974	0		0
CMX00282_1	DN550812.1	muscle lim protein	muscle lim protein [Aedes aegypti]	817	20	0.735	1	F:binding		IPR001781; PTHR18973 (PANTHER), PTHR18973:SF77 (PANTHER), SSF57716 (SUPERFAMILY)	gi|146432689|gb|ABQ41245.1|male reproductive-related LIM protein [Macrobrachium rosenbergii]	ABQ41245	2.98994e-32	92	142.895	92	85
CMX00283_1	DY657287.1			677	0		0
CMX00284_1	DY657243.1	hypothetical protein [Monosiga brevicollis MX1]		687	1	0.54	5	F:chromatin binding; C:chromatin; P:chromatin assembly or disassembly; C:nucleus; F:DNA binding		SignalP (SIGNALP)	gi|167526593|ref|XP_001747630.1|hypothetical protein [Monosiga brevicollis MX1] >gi|163774076|gb|EDQ87710.1| predicted protein [Monosiga brevicollis MX1]	XP_001747630	9.92531e-06	54	54.299	57	31
CMX00285_1	DY308629.1			720	0		0
CMX00286_1	DY657290.1	chitin binding peritrophin-	ENSANGP00000018877 [Anopheles gambiae str. PEST]	764	20	0.6265	3	C:extracellular region; P:carbohydrate metabolic process; F:carbohydrate binding		IPR002557; PTHR23301 (PANTHER), PS51257 (PROFILE), SignalP (SIGNALP)	gi|158288205|ref|XP_310082.4|AGAP009405-PA [Anopheles gambiae str. PEST] >gi|157019268|gb|EAA05760.4| AGAP009405-PA [Anopheles gambiae str. PEST]	XP_310082	1.48544e-51	68	206.838	170	117
CMX00287_1	DV642941.1	PREDICTED: similar to conserved hypothetical protein [Nasonia vitripennis]		800	1	0.46	0			no IPS match	gi|156544670|ref|XP_001605161.1|PREDICTED: similar to conserved hypothetical protein [Nasonia vitripennis]	XP_001605161	4.59785e-06	46	55.8398	148	69
CMX00288_1	DY657280.1	thioredoxin domain-containing protein 14 homolog precursor	thioredoxin-related transmembrane protein 2 [Danio rerio]	762	20	0.6915	1	F:catalytic activity		tmhmm (TMHMM)	gi|91085249|ref|XP_973267.1|PREDICTED: similar to Thioredoxin domain-containing protein 14 homolog [Tribolium castaneum]	XP_973267	2.53378e-51	71	206.068	203	146
CMX00289_1	DY656274.1			698	0		0
CMX00290_1	DY657543.1			830	0		0
CMX00291_1	DY657544.1	pescadillo homolog containing brct domain	pescadillo-like 1 containing BRCT domain [synthetic construct]	890	20	0.726	2	C:nucleolus; P:cell proliferation		IPR010613; PTHR12221 (PANTHER)	gi|156547019|ref|XP_001600892.1|PREDICTED: similar to CG4364-PA [Nasonia vitripennis]	XP_001600892	1.26005e-74	74	283.878	237	176
CMX00292_1	DY656277.1	activated protein kinase c receptor	receptor for activated protein kinase C RACK 1 isoform 2 [Bombyx mori]	686	20	0.8855	3	F:receptor activity; F:kinase activity; P:signal transduction		IPR001680; IPR011046; IPR015943; IPR017986; IPR019775; IPR019781; IPR019782; PTHR19868 (PANTHER)	gi|115345341|ref|NP_001041703.1|receptor for activated protein kinase C RACK 1 isoform 1 [Bombyx mori] >gi|87248581|gb|ABD36343.1| receptor for activated protein kinase C RACK isoform 1 [Bombyx mori]	NP_001041703	8.53737e-77	94	190.66	58	55
CMX00293_1	DV642460.1	ribosomal protein l4	Ribosomal protein L4 CG5502-PA isoform 1 [Apis mellifera]	763	20	0.852	4	F:structural molecule activity; C:ribosome; P:translation; P:organelle organization	EC:3.6.5.3	IPR002136; G3DSA:3.40.1370.10 (GENE3D), PTHR19431 (PANTHER)	gi|66525285|ref|XP_392071.2|PREDICTED: similar to Ribosomal protein L4 CG5502-PA isoform 1 [Apis mellifera]	XP_392071	1.34373e-96	88	354.755	119	105
CMX00294_1	DY657310.1	heterogeneous nuclear ribonucleoprotein	squid CG16901-PC, isoform C isoform 1 [Apis mellifera]	742	20	0.716	16	P:nucleobase, nucleoside, nucleotide and nucleic acid metabolic process; P:catabolic process; C:chromosome; P:regulation of biological process; P:translation; C:nucleoplasm; P:reproduction; P:cell differentiation; P:cytoskeleton organization; F:RNA binding; P:anatomical structure morphogenesis; C:cytoplasm; P:cellular component organization; P:multicellular organismal development; P:transport; P:…		SignalP (SIGNALP), tmhmm (TMHMM)	gi|110758129|ref|XP_392465.3|PREDICTED: similar to squid CG16901-PC, isoform C isoform 1 [Apis mellifera]	XP_392465	1.17654e-74	78	283.493	217	171
CMX00295_1	DY657313.1	transmembrane trafficking protein	transmembrane trafficking protein [Bombyx mori]	843	20	0.809	2	P:transport; C:cell		IPR000348; IPR009038; IPR015720; PTHR22811 (PANTHER), SignalP (SIGNALP), tmhmm (TMHMM)	gi|237761908|emb|CAR94540.1|baiser CG11785-PA protein [Blattella germanica]	CAR94540	1.14265e-74	84	283.878	187	158
CMX00296_1	DY657537.1			907	0		0
CMX00297_1	DV111662.1	hydroxyacyl-coenzyme a mitochondrial precursor	L-3-hydroxyacyl-Coenzyme A dehydrogenase, short chain [Tribolium castaneum]	731	20	0.7365	8	F:catalytic activity; F:binding; C:mitochondrion; P:catabolic process; P:cellular amino acid and derivative metabolic process; P:biosynthetic process; P:lipid metabolic process; P:metabolic process	EC:1.1.1.35	tmhmm (TMHMM)	gi|225710700|gb|ACO11196.1|Hydroxyacyl-coenzyme A dehydrogenase, mitochondrial precursor [Caligus rogercresseyi]	ACO11196	1.6026e-36	76	156.762	231	177
CMX00298_1	DY656285.1	unknown function		1240	0		0
CMX00299_1	DY307589.1	large subunit GTPase 1	lethal (1) G0431 CG14788-PA [Apis mellifera]	697	20	0.753	4	P:transport; C:nucleoplasm; F:nucleotide binding; C:endoplasmic reticulum		no IPS match	gi|110758718|ref|XP_624222.2|PREDICTED: similar to lethal (1) G0431 CG14788-PA [Apis mellifera]	XP_624222	8.54244e-53	75	210.69	190	143
CMX00300_1	DV467239.1	elongation factor 1-gamma	translation elongation factor-1 gamma [Locusta migratoria]	696	20	0.815	6	F:translation factor activity, nucleic acid binding; C:cytoplasm; C:protein complex; C:ribosome; P:regulation of biological process; P:translation		no IPS match	gi|18874391|gb|AAL78751.1|translation elongation factor-1 gamma [Locusta migratoria]	AAL78751	2.32094e-58	86	229.18	206	179
CMX00301_1	DW584702.1			921	0		0
CMX00302_1	DY656933.1	williams-beuren syndrome chromosome region 27	Williams-Beuren syndrome chromosome region 27 protein	745	20	0.529	3	F:methyltransferase activity; P:metabolic process; F:protein binding		no IPS match	gi|219465767|ref|XP_002230532.1|hypothetical protein BRAFLDRAFT_93226 [Branchiostoma floridae] >gi|229288899|gb|EEN59591.1| hypothetical protein BRAFLDRAFT_93226 [Branchiostoma floridae]	XP_002230532	1.56817e-34	60	150.214	189	114
CMX00303_1	DY656290.1			1011	0		0
CMX00304_1	DY656291.1	zinc finger	protein kinase N2 [Tribolium castaneum]	652	20	0.708	8	P:anatomical structure morphogenesis; P:multicellular organismal development; P:reproduction; P:regulation of biological process; P:transcription; F:transcription factor activity; C:nucleoplasm; C:protein complex		SignalP (SIGNALP)	gi|241701538|ref|XP_002402860.1|zinc finger protein, putative [Ixodes scapularis] >gi|215504895|gb|EEC14389.1| zinc finger protein, putative [Ixodes scapularis]	XP_002402860	5.67813e-37	71	157.918	146	104
CMX00305_1	DW584609.1			685	0		0
CMX00305_2	DY656294.1	potential protein phosphatase regulatory subunit Gac1 [Aspergillus fumigatus]		723	0		0
CMX00305_3	DN738810.1			673	0		0
CMX00305_4	DY657566.1			464	0		0
CMX00305_5	DV944893.1			712	0		0
CMX00305_6	DW250605.1			372	0		0
CMX00306_1	DY656295.1			653	0		0
CMX00307_1	DW249488.1	mitochondrial atp synthase alpha subunit	mitochondrial ATP synthase alpha subunit [Aedes aegypti]	743	20	0.88	14	F:hydrolase activity; F:transporter activity; C:protein complex; C:mitochondrion; P:generation of precursor metabolites and energy; P:nucleobase, nucleoside, nucleotide and nucleic acid metabolic process; P:ion transport; P:growth; P:reproduction; P:cell differentiation; P:transport; P:cellular component organization; F:nucleotide binding; C:lipid particle	EC:3.6.3.6; EC:3.6.3.14	SignalP (SIGNALP)	gi|170032139|ref|XP_001843940.1|conserved hypothetical protein [Culex quinquefasciatus] >gi|167871889|gb|EDS35272.1| conserved hypothetical protein [Culex quinquefasciatus]	XP_001843940	7.08834e-96	90	353.984	219	198
CMX00308_1	DY656997.1			1004	0		0
CMX00309_1	DN796057.1	phosphoglycerate kinase	Phosphoglycerate kinase [Tribolium castaneum]	773	20	0.8885	8	C:cytoplasm; F:kinase activity; P:cell-cell signaling; P:metabolic process; P:generation of precursor metabolites and energy; P:carbohydrate metabolic process; P:catabolic process; P:biosynthetic process	EC:2.7.2.3	no IPS match	gi|91084675|ref|XP_968140.1|PREDICTED: similar to putative phosphoglycerate kinase [Tribolium castaneum]	XP_968140	1.77747e-92	90	342.813	210	191
CMX00310_1	DY656995.1			692	0		0
CMX00310_2	DN161482.1			1298	0		0
CMX00311_1	DY656302.1	camp-dependent protein kinase catalytic subunit	cAMP-dependent protein kinase catalytic subunit (PKA C) [Tribolium castaneum]	693	20	0.937	25	P:behavior; P:regulation of biological process; P:signal transduction; P:multicellular organismal development; P:reproduction; P:cell differentiation; P:cytoskeleton organization; F:protein binding; C:cellular_component; P:protein modification process; P:cytoplasm organization; P:protein transport; C:intracellular; C:protein complex; F:binding; P:anatomical structure morphogenesis; P:transcriptio…	EC:2.7.11.11	no IPS match	gi|193695205|ref|XP_001946114.1|PREDICTED: similar to cAMP-dependent protein kinase C1 [Acyrthosiphon pisum]	XP_001946114	7.82426e-91	96	337.035	217	210
CMX00311_2	DW250375.1	camp-dependent protein kinase catalytic subunit	cAMP-dependent protein kinase catalytic subunit (PKA C) [Tribolium castaneum]	1175	20	0.968	4	F:nucleotide binding; P:protein modification process; F:protein kinase activity; P:cellular amino acid and derivative metabolic process	EC:2.7.11.0	IPR000719; IPR000961; IPR002290; IPR008271; IPR011009; IPR017442; G3DSA:1.10.510.10 (GENE3D), PTHR22985 (PANTHER), PTHR22985:SF84 (PANTHER)	gi|153792580|ref|NP_001093303.1|cAMP-dependent protein kinase C1 [Bombyx mori] >gi|146432255|gb|ABQ41111.1| cAMP-dependent protein kinase C1 [Bombyx mori]	NP_001093303	1.45982e-154	97	550.051	293	287
CMX00312_1	DV467185.1			1050	0		0
CMX00313_1	DY656304.1			706	0		0
CMX00314_1	DV466856.1	egalitarian cg4051-pa	egalitarian CG4051-PA [Drosophila melanogaster]	733	20	0.7335	1	F:protein binding		SignalP (SIGNALP)	gi|218749845|ref|NP_001136335.1|egalitarian [Nasonia vitripennis]	NP_001136335	1.5483e-71	78	273.092	216	169
CMX00315_1	DY656306.1			679	0		0
CMX00316_1	DY656308.1			1031	0		0
CMX00317_1	DY656309.1	uridine cytidine kinase i	uridine cytidine kinase i [Aedes aegypti]	1004	20	0.904	1	F:nucleotide binding		IPR000764; G3DSA:3.40.50.2020 (GENE3D), PTHR10285 (PANTHER), SSF53271 (SUPERFAMILY)	gi|195488759|ref|XP_002092450.1|GE11659 [Drosophila yakuba] >gi|194178551|gb|EDW92162.1| GE11659 [Drosophila yakuba]	XP_002092450	7.89643e-47	91	191.815	129	118
CMX00318_1	DW250243.1	calmin	calmin [Aedes aegypti]	725	19	0.516842	1	P:signal transduction		no IPS match	gi|189240992|ref|XP_001809722.1|PREDICTED: similar to Muscle-specific protein 300 CG33715-PD [Tribolium castaneum]	XP_001809722	1.58078e-20	49	103.605	207	103
CMX00319_1	DY656314.1	beta-n-acetylglucosaminidase nag2	beta-N-acetylglucosaminidase [Fenneropenaeus chinensis]	942	20	0.4765	7	F:hydrolase activity; F:receptor binding; C:extracellular region; P:lipid metabolic process; P:carbohydrate metabolic process; P:catabolic process; P:signal transduction	EC:3.2.1.52	IPR015882; IPR018116; G3DSA:3.30.379.10 (GENE3D), SignalP (SIGNALP), SSF55545 (SUPERFAMILY)	gi|82623003|gb|ABB86961.1|beta-N-acetylglucosaminidase [Fenneropenaeus chinensis]	ABB86961	2.01586e-49	64	200.29	221	142
CMX00320_1	DY656315.1	ribonuclease h1	Ribonuclease H1 (RNase H1) [Apis mellifera]	987	20	0.588	4	F:nucleic acid binding; F:nuclease activity; P:regulation of biological process; P:nucleobase, nucleoside, nucleotide and nucleic acid metabolic process	EC:3.1.26.4	IPR002156; IPR012337; G3DSA:3.30.420.10 (GENE3D), PTHR10642 (PANTHER)	gi|156541318|ref|XP_001599895.1|PREDICTED: similar to MGC115609 protein [Nasonia vitripennis]	XP_001599895	8.50903e-46	57	188.348	257	147
CMX00321_1	DY656316.1			992	0		0
CMX00322_1	DY657253.1	serine protease	serine protease [Aedes aegypti]	736	20	0.497	1	F:catalytic activity		SignalP (SIGNALP)	gi|195012131|ref|XP_001983490.1|GH15925 [Drosophila grimshawi] >gi|193896972|gb|EDV95838.1| GH15925 [Drosophila grimshawi]	XP_001983490	2.53499e-13	46	79.7221	189	87
CMX00323_1	DY656319.1			729	0		0
CMX00324_1	DV642768.1			727	0		0
CMX00325_1	DY656321.1			964	0		0
CMX00326_1	DY656322.1	leishmanolysin family protein	Leishmanolysin family protein [Tetrahymena thermophila SB210]	729	20	0.471	6	P:proteolysis; P:cell adhesion; C:membrane; F:zinc ion binding; F:metalloendopeptidase activity; F:protein binding		no IPS match	gi|118397356|ref|XP_001031011.1|Leishmanolysin family protein [Tetrahymena thermophila] >gi|89285332|gb|EAR83348.1| Leishmanolysin family protein [Tetrahymena thermophila SB210]	XP_001031011	1.15384e-18	47	97.4413	249	119
CMX00327_1	DY656323.1	organic cation transporter	organic cation transporter [Aedes aegypti]	1055	20	0.489	3	P:carbohydrate transport; F:sugar:hydrogen symporter activity; C:integral to membrane		IPR011701; IPR016196; PTHR11600 (PANTHER), PS50850 (PROFILE), tmhmm (TMHMM)	gi|158290231|ref|XP_311836.4|AGAP003039-PA [Anopheles gambiae str. PEST] >gi|157017795|gb|EAA07935.4| AGAP003039-PA [Anopheles gambiae str. PEST]	XP_311836	1.37904e-20	50	104.76	196	99
CMX00328_1	DV642341.1	atp synthase b	mitochondrial ATP synthase b chain [Aedes aegypti]	752	20	0.6855	6	F:transporter activity; P:transport; P:cellular component organization; C:lipid particle; F:hydrolase activity; P:ion transport		no IPS match	gi|220028649|gb|ACL77780.1|ATP synthase b [Spodoptera exigua]	ACL77780	4.29471e-72	73	275.018	245	180
CMX00329_1	DY657361.1	dynactin 2	dynactin 2 [Mus musculus]	751	20	0.52	6	C:cytoplasm; P:cell cycle; C:cytoskeleton; C:protein complex; P:cytoskeleton organization; P:organelle organization		no IPS match	gi|91092480|ref|XP_967611.1|PREDICTED: similar to dynactin subunit [Tribolium castaneum]	XP_967611	5.12047e-41	62	171.785	243	153
CMX00330_1	DY656329.1	Leishmania major strain Friedlin proteophosphoglycan ppg4 [Leishmania major strain Friedlin]	Leishmania major strain Friedlin proteophosphoglycan ppg4 [Leishmania major strain Friedlin]	728	1	0.44	0			no IPS match	gi|115943141|ref|XP_800520.2|PREDICTED: hypothetical protein, partial [Strongylocentrotus purpuratus] >gi|115976120|ref|XP_001192588.1| PREDICTED: hypothetical protein, partial [Strongylocentrotus purpuratus]	XP_800520	5.88571e-07	44	58.5362	193	86
CMX00331_1	DY656331.1			484	0		0
CMX00332_1	DY656333.1	prostamide/PG F synthase	hypothetical protein [Rattus norvegicus]	701	20	0.6215	3	C:nucleolus; C:cytosol; C:plasma membrane		no IPS match	gi|219472384|ref|XP_002233658.1|hypothetical protein BRAFLDRAFT_96268 [Branchiostoma floridae] >gi|229272526|gb|EEN43392.1| hypothetical protein BRAFLDRAFT_96268 [Branchiostoma floridae]	XP_002233658	2.36597e-26	63	122.865	179	114
CMX00333_1	DY656334.1	lachesin	lachesin, [Aedes aegypti]	770	20	0.6455	1	F:peptidase activity		no IPS match	gi|198472098|ref|XP_002133335.1|GA28029 [Drosophila pseudoobscura pseudoobscura] >gi|198139602|gb|EDY70737.1| GA28029 [Drosophila pseudoobscura pseudoobscura]	XP_002133335	7.84556e-08	67	61.6178	53	36
CMX00334_1	DY307682.1	1-acylglycerol-3-phosphate acyltransferase	1-acylglycerol-3-phosphate acyltransferase [Aedes aegypti]	732	20	0.7295	1	F:transferase activity		no IPS match	gi|157126082|ref|XP_001654527.1|1-acylglycerol-3-phosphate acyltransferase [Aedes aegypti] >gi|108873411|gb|EAT37636.1| 1-acylglycerol-3-phosphate acyltransferase [Aedes aegypti]	XP_001654527	1.60596e-60	76	236.498	190	145
CMX00335_1	DY656752.1	protease, reverse transcriptase, ribonuclease H, integras	protease, reverse transcriptase, ribonuclease H, integrase [Danio rerio]	1511	20	0.577	3	P:DNA metabolic process; F:nucleic acid binding; F:catalytic activity		no IPS match	gi|125805421|ref|XP_694621.2|PREDICTED: similar to LReO_3 [Danio rerio]	XP_694621	2.00366e-16	56	91.6633	127	72
CMX00336_1	DY307684.1			1060	0		0
CMX00337_1	DY307685.1	cop9 constitutive photomorphogenic homolog subunit 3	COP9 constitutive photomorphogenic homolog subunit 3 [Apis mellifera]	735	20	0.6925	7	C:cytoplasm; P:embryonic development; F:protein binding; P:signal transduction; C:nucleus; C:protein complex; P:response to abiotic stimulus		SignalP (SIGNALP), tmhmm (TMHMM)	gi|66515345|ref|XP_624761.1|PREDICTED: similar to COP9 constitutive photomorphogenic homolog subunit 3 [Apis mellifera]	XP_624761	1.67688e-57	70	226.483	231	163
CMX00338_1	DY656340.1	galactokinase 2	galactokinase 2 [Gallus gallus]	687	20	0.7045	4	P:metabolic process; F:kinase activity; F:nucleotide binding; P:carbohydrate metabolic process	EC:2.7.1.6	no IPS match	gi|118095795|ref|XP_001233561.1|PREDICTED: hypothetical protein [Gallus gallus]	XP_001233561	3.37195e-46	73	188.734	186	137
CMX00339_1	DY308418.1	malate dehydrogenase nad	malate dehydrogenase 2, mitochondrial [Bos taurus]	1376	20	0.841	5	P:metabolic process; F:catalytic activity; F:binding; P:generation of precursor metabolites and energy; P:catabolic process	EC:1.1.1.37	IPR001236; IPR001252; IPR010097; IPR016040; PTHR11540 (PANTHER)	gi|47085883|ref|NP_998296.1|mitochondrial malate dehydrogenase [Danio rerio] >gi|31419562|gb|AAH53272.1| Zgc:64133 [Danio rerio]	NP_998296	9.5229e-134	85	274.248	171	146
CMX00340_1	DY656342.1			687	0		0
CMX00341_1	DY307460.1			705	0		0
CMX00342_1	CX994241.1	molybdenum cofactor synthesis 3	molybdenum cofactor synthesis 3 [Macaca mulatta]	869	20	0.7745	3	F:catalytic activity; F:binding; P:metabolic process		IPR000594; IPR009036; IPR016040; PTHR10953 (PANTHER), tmhmm (TMHMM)	gi|219505084|ref|XP_002248729.1|hypothetical protein BRAFLDRAFT_289589 [Branchiostoma floridae]	XP_002248729	2.87663e-44	79	167.933	79	63
CMX00343_1				218	0		0
CMX00344_1	DV467703.1	glycosyltransferase 28 domain containing 1-like	glycosyltransferase 28 domain containing 1-like [Mus musculus]	763	20	0.6495	3	P:carbohydrate metabolic process; F:carbohydrate binding; P:lipid metabolic process		IPR007235; G3DSA:3.40.50.2000 (GENE3D), PTHR12867 (PANTHER), SSF53756 (SUPERFAMILY)	gi|47225283|emb|CAG09783.1|unnamed protein product [Tetraodon nigroviridis]	CAG09783	1.35291e-28	68	130.568	159	109
CMX00345_1	DY656348.1	isocitrate dehydrogenase	isocitrate dehydrogenase [Aedes aegypti]	1113	20	0.8805	6	F:binding; P:metabolic process; F:catalytic activity; C:mitochondrion; P:generation of precursor metabolites and energy; P:catabolic process	EC:1.1.1.41	IPR001804; IPR004434; IPR019818; PTHR11835:SF5 (PANTHER), SSF53659 (SUPERFAMILY)	gi|189234287|ref|XP_970030.2|PREDICTED: similar to isocitrate dehydrogenase [Tribolium castaneum]	XP_970030	1.90227e-108	89	396.741	342	307
CMX00346_1	DY656350.1			1033	0		0
CMX00347_1	DY656803.1	aldehyde dehydrogenase 7 member a1	aldehyde dehydrogenase 7 family, member A1 [Tribolium castaneum]	869	20	0.801	10	F:catalytic activity; P:metabolic process; C:mitochondrion; P:biological_process; P:biosynthetic process; P:carbohydrate metabolic process; P:generation of precursor metabolites and energy; P:catabolic process; P:cellular amino acid and derivative metabolic process; P:lipid metabolic process	EC:1.2.1.3; EC:1.2.1.31	no IPS match	gi|91095113|ref|XP_969882.1|PREDICTED: similar to aldehyde dehydrogenase 7 family, member A1 [Tribolium castaneum]	XP_969882	4.5179e-91	83	322.783	118	99
CMX00348_1	DY656792.1	apg9 autophagy 9-like 1	Autophagy-related protein 9A (APG9-like 1)	737	20	0.804	10	P:response to external stimulus; P:cell communication; P:response to stress; P:organelle organization; P:catabolic process; C:vacuole; C:cell; C:organelle; C:cytoplasm; P:protein transport		no IPS match	gi|219432634|ref|XP_002214101.1|hypothetical protein BRAFLDRAFT_134132 [Branchiostoma floridae] >gi|229282177|gb|EEN52928.1| hypothetical protein BRAFLDRAFT_134132 [Branchiostoma floridae]	XP_002214101	4.09215e-88	83	328.176	243	204
CMX00349_1	DY307721.1	lethal isoform k, Inositol hexakisphosphate and diphosphoinositol-pentakisphosphate kinase	lethal (1) G0196 CG14616-PA, isoform A [Drosophila melanogaster]	1041	20	0.7305	1	F:acid phosphatase activity		no IPS match	gi|170053570|ref|XP_001862736.1|conserved hypothetical protein [Culex quinquefasciatus] >gi|167874045|gb|EDS37428.1| conserved hypothetical protein [Culex quinquefasciatus]	XP_001862736	6.21373e-58	76	228.794	196	150
CMX00350_1	DY656795.1	hypothetical protein, partial [Strongylocentrotus purpuratus]	hypothetical protein, partial [Strongylocentrotus purpuratus]	698	0		0
CMX00351_1	DY656880.1			742	0		0
CMX00352_1	DN202845.1	uroporphyrinogen decarboxylase	uroporphyrinogen decarboxylase [Dictyostelium discoideum AX4]	716	20	0.7835	3	P:biosynthetic process; F:catalytic activity; P:metabolic process	EC:4.1.1.37	no IPS match	gi|115633818|ref|XP_784308.2|PREDICTED: similar to MGC83088 protein [Strongylocentrotus purpuratus] >gi|115951010|ref|XP_001192736.1| PREDICTED: similar to MGC83088 protein [Strongylocentrotus purpuratus]	XP_784308	4.17704e-74	79	281.567	199	159
CMX00353_1	DY656878.1			740	0		0
CMX00354_1	DY307703.1	cathepsin d	cathepsin D [Bombyx mori]	724	20	0.856	5	F:peptidase activity; P:anatomical structure morphogenesis; P:cell death; P:multicellular organismal development; P:protein metabolic process	EC:3.4.23.0	no IPS match	gi|257228998|gb|ACV53024.1|cathepsin D2 [Homarus americanus]	ACV53024	3.1266e-85	92	318.546	209	193
CMX00355_1	DY307710.1	E3 ubiquitin ligase	zinc finger protein [Bombyx mori]	1051	20	0.5385	2	F:nucleic acid binding; F:binding		IPR001878; IPR013084; PTHR23002 (PANTHER), PTHR23002:SF11 (PANTHER), SSF57756 (SUPERFAMILY)	gi|241780604|ref|XP_002400201.1|E3 ubiquitin ligase, putative [Ixodes scapularis] >gi|215510686|gb|EEC20139.1| E3 ubiquitin ligase, putative [Ixodes scapularis]	XP_002400201	7.68643e-64	67	248.44	181	122
CMX00356_1	DY657265.1	SYS1 Golgi-localized integral membrane protein homolog	SCF apoptosis response protein [Bombyx mori]	746	20	0.6655	1	C:cell		IPR019185; PTHR12952 (PANTHER), SignalP (SIGNALP), tmhmm (TMHMM)	gi|240959470|ref|XP_002400434.1|conserved hypothetical protein [Ixodes scapularis] >gi|215490678|gb|EEC00321.1| conserved hypothetical protein [Ixodes scapularis]	XP_002400434	1.27987e-44	70	183.726	156	110
CMX00357_1	DY657506.1			788	0		0
CMX00358_1	DY657508.1			995	0		0
CMX00359_1	DW584687.1	alpha tubulin	Tubulin alpha-3 chain (Alpha-III tubulin)	748	20	0.979	11	C:cytoskeleton; C:protein complex; P:cytoskeleton organization; P:cell cycle; P:cellular component organization; P:regulation of biological process; P:transport; P:response to biotic stimulus; F:hydrolase activity; F:structural molecule activity; F:nucleotide binding	EC:3.6.5.1; EC:3.6.5.2; EC:3.6.5.3; EC:3.6.5.4	SignalP (SIGNALP)	gi|3915094|sp|Q94572.1|TBA3_HOMAMRecName: Full=Tubulin alpha-3 chain; AltName: Full=Alpha-III tubulin >gi|1562539|gb|AAB08889.1| alpha-III tubulin [Homarus americanus]	Q94572	1.59568e-119	98	432.565	226	223
CMX00360_1	DY657511.1	dehydrodolichyl diphosphate synthase	dehydrodolichyl diphosphate synthase [Danio rerio]	762	20	0.764	2	F:protein binding; F:transferase activity		no IPS match	gi|58865532|ref|NP_001011978.1|dehydrodolichyl diphosphate synthase [Rattus norvegicus] >gi|55250438|gb|AAH85875.1| Dehydrodolichyl diphosphate synthase [Rattus norvegicus] >gi|149024198|gb|EDL80695.1| rCG31494 [Rattus norvegicus]	NP_001011978	2.29171e-52	77	209.534	196	152
CMX00361_1	DY656369.1	U5 small nuclear ribonucleoprotein 40 kDa protein (Prp8-binding)	U5 snRNP-specific protein (Prp8-binding) [Mus musculus]	761	20	0.7435	6	C:nucleus; C:intracellular; F:catalytic activity; F:protein binding; F:transferase activity; P:nucleobase, nucleoside, nucleotide and nucleic acid metabolic process		SignalP (SIGNALP)	gi|241856249|ref|XP_002416057.1|mRNA splicing factor, putative [Ixodes scapularis] >gi|215510271|gb|EEC19724.1| mRNA splicing factor, putative [Ixodes scapularis]	XP_002416057	5.38454e-70	74	268.085	215	160
CMX00362_1	DY657512.1	transcription elongation factor s-ii	transcription elongation factor TFIIS [Drosophila virilis]	1006	20	0.6195	7	C:nucleus; F:DNA binding; F:protein binding; F:transcription regulator activity; P:regulation of biological process; P:transcription; F:binding		IPR003617; IPR003618; IPR010990; IPR014765; IPR016492; IPR017890; IPR017923; PTHR11477 (PANTHER)	gi|157119415|ref|XP_001653370.1|transcription elongation factor s-ii [Aedes aegypti] >gi|108883153|gb|EAT47378.1| transcription elongation factor s-ii [Aedes aegypti]	XP_001653370	2.92601e-50	64	195.282	150	96
CMX00363_1	DY656371.1	betaine-homocysteine methyltransferase	betaine-homocysteine methyltransferase [Danio rerio]	819	20	0.7065	4	F:binding; F:transferase activity; P:biosynthetic process; P:cellular amino acid and derivative metabolic process	EC:2.1.1.10	tmhmm (TMHMM)	gi|219436918|ref|XP_002216236.1|hypothetical protein BRAFLDRAFT_78594 [Branchiostoma floridae] >gi|229295124|gb|EEN65772.1| hypothetical protein BRAFLDRAFT_78594 [Branchiostoma floridae]	XP_002216236	2.87664e-75	75	285.804	244	183
CMX00364_1	DY657524.1	tripartite motif protein trim2,3 [Strongylocentrotus purpuratus]	tripartite motif protein trim2,3 [Strongylocentrotus purpuratus]	705	0		0
CMX00365_1	DW250205.1	voltage-dependent anion channel 2	Voltage-dependent anion-selective channel protein 2 (VDAC-2) (Outer mitochondrial membrane protein porin 2)	748	20	0.781	5	P:ion transport; C:mitochondrion; F:ion channel activity; C:cell; F:nucleotide binding		no IPS match	gi|147906224|ref|NP_001085356.1|MGC81430 protein [Xenopus laevis] >gi|49256046|gb|AAH71123.1| MGC81430 protein [Xenopus laevis]	NP_001085356	1.09544e-35	79	154.066	218	174
CMX00366_1	DY657521.1			1039	0		0
CMX00367_1	DY657342.1			764	0		0
CMX00368_1	DY656377.1	tetracycline-efflux transporter [Aspergillus fumigatus Af293]	tetracycline-efflux transporter [Aspergillus fumigatus Af293]	736	0		0
CMX00369_1	DV943487.1	mitochondrial matrix protein p32	mitochondrial matrix protein p32 [Bombyx mori]	739	20	0.6665	1	C:mitochondrial matrix		no IPS match	gi|87248535|gb|ABD36320.1|mitochondrial matrix protein p32 [Bombyx mori]	ABD36320	2.22505e-33	69	146.362	149	103
CMX00370_1	DY656380.1			981	0		0
CMX00371_1	DY657514.1	serine protease Ssp3 [Stomoxys calcitrans]	serine protease Ssp3 [Stomoxys calcitrans]	910	0		0
CMX00372_1	DN635454.1	hemocyanin subunit 4	hemocyanin subunit 4 [Cancer magister]	767	20	0.842	6	F:binding; C:extracellular region; P:metabolic process; F:transporter activity; F:catalytic activity; P:transport		no IPS match	gi|7582388|gb|AAF64305.1|AF249297_1hemocyanin subunit [Callinectes sapidus]	AAF64305	5.38612e-126	95	454.136	234	223
CMX00373_1	DY656385.1	pinin, desmosome associated protein [Tribolium castaneum]	pinin, desmosome associated protein [Tribolium castaneum]	1017	0		0
CMX00374_1	DW250594.1	homeobox protein prospero/prox-1/ceh-26, putative	CG17228-PD, isoform D [Tribolium castaneum]	717	3	0.663333	0			SignalP (SIGNALP), tmhmm (TMHMM)	gi|242013963|ref|XP_002427668.1|homeobox protein prospero/prox-1/ceh-26, putative [Pediculus humanus corporis] >gi|212512098|gb|EEB14930.1| homeobox protein prospero/prox-1/ceh-26, putative [Pediculus humanus corporis]	XP_002427668	1.99529e-07	61	60.077	59	36
CMX00375_1	DY656387.1	specifically rac-associated protein, Cytoplasmic FMR1-interacting	specifically Rac1-associated protein 1 CG4931-PA isoform 1 [Apis mellifera]	1008	20	0.8885	12	P:anatomical structure morphogenesis; P:cellular component organization; P:cell differentiation; P:multicellular organismal development; P:regulation of biological process; P:cell-cell signaling; C:cellular_component; P:transport; C:cytoplasm; C:protein complex; P:cytoskeleton organization; F:protein binding		no IPS match	gi|241634355|ref|XP_002410510.1|Cyfip2 protein, putative [Ixodes scapularis] >gi|215503439|gb|EEC12933.1| Cyfip2 protein, putative [Ixodes scapularis]	XP_002410510	4.43587e-114	92	415.231	232	215
CMX00376_1	DY657344.1	WSSV receptor RAB7A, member RAS oncogene family	WSSV receptor Rab7 [Penaeus monodon]	725	20	0.93	6	F:nucleotide binding; P:signal transduction; F:protein binding; P:protein transport; C:nucleoplasm; C:protein complex		IPR001806; IPR002078; IPR003579; IPR005225; IPR013753; G3DSA:3.40.50.300 (GENE3D), PTHR11708 (PANTHER), PTHR11708:SF260 (PANTHER), SignalP (SIGNALP), SSF52540 (SUPERFAMILY)	gi|81251485|gb|ABB70064.1|WSSV receptor Rab7 [Penaeus monodon]	ABB70064	4.79021e-110	98	400.979	205	201
CMX00377_1	DY657345.1	zinc finger, BTB-protein-VII, isoform C	longitudinals lacking CG12052-PP, isoform P [Drosophila melanogaster]	704	20	0.6085	1	F:binding		no IPS match	gi|242023152|ref|XP_002432000.1|conserved hypothetical protein [Pediculus humanus corporis] >gi|212517351|gb|EEB19262.1| conserved hypothetical protein [Pediculus humanus corporis]	XP_002432000	1.26698e-27	65	127.102	146	95
CMX00378_1	DY656391.1			1003	0		0
CMX00379_1	DY657349.1			727	0		0
CMX00380_1	DY657296.1	carotenoid oxygenase	Retinal pigment epithelial membrane protein [Crocosphaera watsonii WH 8501]	741	20	0.502	1	F:catalytic activity		no IPS match	gi|126654815|ref|ZP_01726349.1|Retinal pigment epithelial membrane protein [Cyanothece sp. CCY0110] >gi|126623550|gb|EAZ94254.1| Retinal pigment epithelial membrane protein [Cyanothece sp. CCY0110]	ZP_01726349	8.57099e-22	52	70.0922	111	58
CMX00381_1	DY657360.1			992	0		0
CMX00382_1	DN551263.1	zinc finger protein 622	zinc finger protein Yan [Bufo gargarizans]	692	20	0.6335	2	C:intracellular; F:binding		SignalP (SIGNALP)	gi|91081433|ref|XP_973525.1|PREDICTED: similar to CG6769 CG6769-PA [Tribolium castaneum]	XP_973525	2.99136e-34	60	149.058	202	122
CMX00383_1	DY657358.1			753	0		0
CMX00384_1	DY657300.1	cell division cycle 123 homolog ( cerevisiae)	Cell division cycle protein 123 homolog	698	20	0.615	4	P:regulation of biological process; P:cell proliferation; C:cytoplasm; P:cell cycle		no IPS match	gi|225707358|gb|ACO09525.1|Cell division cycle protein 123 homolog [Osmerus mordax]	ACO09525	2.25846e-37	61	159.458	203	125
CMX00385_1	DY308215.1	vacuolar ATP synthase subunit B K form; v-ATPase subunit B; v-type H+-ATPase subunit B	vacuolar ATP synthase subunit B K form; v-ATPase subunit B; v-type H+-ATPase subunit B [Carcinus maenas]	706	20	0.927	8	F:hydrolase activity; F:transporter activity; C:vacuole; C:protein complex; P:generation of precursor metabolites and energy; P:nucleobase, nucleoside, nucleotide and nucleic acid metabolic process; P:ion transport; C:intracellular	EC:3.6.3.6; EC:3.6.3.14	no IPS match	gi|6425061|gb|AAF08281.1|AF189779_1vacuolar ATP synthase subunit B K form; v-ATPase subunit B; v-type H+-ATPase subunit B [Carcinus maenas] >gi|7677489|gb|AAF67183.1|AF247971_1 vacuolar ATP synthase subunit B L form [Carcinus maenas]	AAF08281	1.81768e-82	100	309.301	224	224
CMX00386_1	DY656404.1	fatty acid desaturase	sphingolipid delta 4 desaturase [Dictyostelium discoideum AX4]	711	20	0.5355	1	P:metabolic process		no IPS match	gi|66825765|ref|XP_646237.1|sphingolipid delta 4 desaturase [Dictyostelium discoideum AX4] >gi|60474282|gb|EAL72219.1| sphingolipid delta 4 desaturase [Dictyostelium discoideum AX4]	XP_646237	1.43867e-34	57	150.214	217	125
CMX00387_1	DY656405.1	scylla, isoform B	charybde CG7533-PC [Apis mellifera]	716	20	0.538	2	C:cytoplasm; P:signal transduction		IPR012918	gi|110774512|ref|XP_625046.2|PREDICTED: similar to charybde CG7533-PC [Apis mellifera]	XP_625046	2.94686e-11	51	72.7886	152	79
CMX00388_1	DY657353.1	autophagy protein 9	Autophagy-specific protein, [Aedes aegypti]	998	20	0.5905	1	C:cytoplasm		IPR007241; tmhmm (TMHMM)	gi|156539448|ref|XP_001599634.1|PREDICTED: similar to Autophagy-specific protein, putative, partial [Nasonia vitripennis]	XP_001599634	2.98402e-30	66	136.732	153	102
CMX00389_1	DY656586.1	glycosyl-phosphatidylinositol-linked carbonic anhydrase (IV)	carbonic anhydrase II [Gallus gallus]	1060	20	0.4505	4	F:zinc ion binding; P:one-carbon compound metabolic process; F:carbonate dehydratase activity; C:extracellular region		no IPS match	gi|125710716|gb|ABN51214.1|glycosyl-phosphatidylinositol-linked carbonic anhydrase [Callinectes sapidus]	ABN51214	3.08657e-36	48	156.762	294	143
CMX00390_1	DY656409.1			679	0		0
CMX00391_1	DY656410.1	calpain family cysteine protease containing protein	Calpain family cysteine protease containing protein [Tetrahymena thermophila SB210]	1046	2	0.675	4	P:proteolysis; F:calcium ion binding; F:calcium-dependent cysteine-type endopeptidase activity; C:intracellular		no IPS match	gi|118398197|ref|XP_001031428.1|Calpain family cysteine protease containing protein [Tetrahymena thermophila] >gi|89285756|gb|EAR83765.1| Calpain family cysteine protease containing protein [Tetrahymena thermophila SB210]	XP_001031428	3.25141e-06	63	56.9954	99	63
CMX00392_1	DY656411.1	broad-complex A-Z4 isoform [Bombyx mori]	broad-complex A-Z4 isoform [Bombyx mori]	653	0		0
CMX00393_1	DY308665.1			976	0		0
CMX00394_1	DY656413.1			679	0		0
CMX00395_1	DY656414.1			534	0		0
CMX00396_1	DY657108.1	glucosyl glucuronosyl transferases	glucosyl/glucuronosyl transferases [Aedes aegypti]	775	20	0.457	1	F:transferase activity		no IPS match	gi|193678784|ref|XP_001951823.1|PREDICTED: similar to CG17323 CG17323-PA [Acyrthosiphon pisum]	XP_001951823	4.30919e-14	51	82.4185	172	88
CMX00397_1	DY656416.1			744	0		0
CMX00398_1	DV944916.1	nonmuscle myosin essential light chain	Myosin II essential light chain [Tribolium castaneum]	714	20	0.88	1	F:calcium ion binding		IPR002048; IPR011992; IPR018247; IPR018248; IPR018249; PTHR23048 (PANTHER), SSF47473 (SUPERFAMILY)	gi|91087669|ref|XP_973734.1|PREDICTED: similar to putative myosin II essential light chain [Tribolium castaneum]	XP_973734	1.26645e-46	89	190.274	143	128
CMX00399_1	DY656419.1	polypyrimidine tract binding protein	polypyrimidine tract-binding protein [Sus scrofa]	707	20	0.7075	5	P:nucleobase, nucleoside, nucleotide and nucleic acid metabolic process; F:nuclease activity; F:catalytic activity; F:RNA binding; F:DNA binding		no IPS match	gi|156555911|ref|XP_001603240.1|PREDICTED: hypothetical protein [Nasonia vitripennis]	XP_001603240	1.07308e-58	79	230.335	201	159
CMX00400_1	DY656420.1	ubiquitin-conjugating enzyme E2-17 kDa	Ubiquitin-conjugating enzyme E2-17 kDa (Ubiquitin-protein ligase) (Protein effete) [Apis mellifera]	1000	20	0.9695	4	F:catalytic activity; P:protein modification process; P:regulation of biological process; P:protein metabolic process		IPR000608; IPR016135; PTHR11621 (PANTHER), PTHR11621:SF29 (PANTHER)	gi|24646906|ref|NP_731941.1|effete [Drosophila melanogaster] >gi|187117170|ref|NP_001119686.1| effete [Acyrthosiphon pisum] >gi|58381090|ref|XP_310998.2| AGAP000145-PA [Anopheles gambiae str. PEST] >gi|91077526|ref|XP_970430.1| PREDICTED: similar to Ubiquitin-conjugating enzyme E2-17 kDa (Ubiquitin-protein ligase) (Ubiquitin carrier protein) (Protein effete) [Tribolium castaneum] >gi|156550189|re…	NP_731941	1.5684e-79	99	300.442	144	143
CMX00401_1	DY308674.1	fusilli cg8205-pd	fusilli CG8205-PC, isoform C [Drosophila melanogaster]	693	20	0.7355	2	P:signal transduction; F:RNA binding		no IPS match	gi|157129243|ref|XP_001655329.1|hypothetical protein AaeL_AAEL011420 [Aedes aegypti] >gi|108872264|gb|EAT36489.1| conserved hypothetical protein [Aedes aegypti]	XP_001655329	4.59767e-83	76	311.227	144	110
CMX00402_1	DV112028.1	actin-related protein Arp2/3 complex subunit ARPC3	actin-related protein Arp2/3 complex subunit ARPC3 [Aedes aegypti]	673	20	0.7745	4	C:cytoskeleton; P:regulation of biological process; P:protein metabolic process; P:cytoskeleton organization		IPR007204	gi|170056407|ref|XP_001864016.1|ARP2/3 complex 21 kDa subunit [Culex quinquefasciatus] >gi|167876113|gb|EDS39496.1| ARP2/3 complex 21 kDa subunit [Culex quinquefasciatus]	XP_001864016	1.18729e-64	77	249.98	176	137
CMX00403_1	DY656425.1	Chromodomain helicase-DNA-binding protein Mi-2 homolog (ATP-dependent helicase Mi-2) (dMi-2) [Apis mellifera]	Chromodomain helicase-DNA-binding protein Mi-2 homolog (ATP-dependent helicase Mi-2) (dMi-2) [Apis mellifera]	681	20	0.931	7	F:catalytic activity; F:DNA binding; P:transcription; P:regulation of biological process; F:nucleotide binding; C:nucleus; F:binding		no IPS match	gi|195428619|ref|XP_002062369.1|GK17504 [Drosophila willistoni] >gi|194158454|gb|EDW73355.1| GK17504 [Drosophila willistoni]	XP_002062369	1.56191e-96	93	355.91	195	183
CMX00404_1	DN635486.1	protein phosphatase 1, catalytic subunit, beta isoform 1, predicted	FK506 binding protein 4, 59kDa [Gallus gallus]	1283	20	0.7015	2	P:protein metabolic process; F:binding		IPR001179; IPR001440; IPR011990; IPR013026; IPR019734; G3DSA:3.10.50.40 (GENE3D), PTHR10516:SF25 (PANTHER), SSF48452 (SUPERFAMILY), SSF54534 (SUPERFAMILY)	gi|189236792|ref|XP_966417.2|PREDICTED: similar to protein phosphatase 1, catalytic subunit, beta isoform 1 [Tribolium castaneum]	XP_966417	1.53072e-75	68	287.73	356	244
CMX00405_1	DY656428.1			732	0		0
CMX00406_1	DY656431.1	innexin 3	innexin inx1 [Homarus gammarus]	722	14	0.532143	1	C:gap junction		tmhmm (TMHMM)	gi|85677252|emb|CAJ58681.1|innexin inx1 [Homarus gammarus]	CAJ58681	7.29181e-10	63	68.1662	92	58
CMX00407_1	DY656433.1			689	0		0
CMX00408_1	DY308684.1	Glutathione-requiring prostaglandin D synthase (Glutathione-dependent PGD synthetase) [Canis familiaris	Glutathione-requiring prostaglandin D synthase (Glutathione-dependent PGD synthetase) [Canis familiaris]	1009	0		0
CMX00409_1	DW249460.1	atp-binding cassette sub-family f member 2	ATP-binding cassette sub-family F member 2 [Bombyx mori]	759	20	0.7815	6	C:cell; C:protein complex; F:hydrolase activity; F:nucleotide binding; F:transporter activity; P:transport		tmhmm (TMHMM)	gi|110758587|ref|XP_396698.2|PREDICTED: similar to CG9281-PB, isoform B [Apis mellifera]	XP_396698	3.49826e-61	79	238.81	206	163
CMX00410_1	DN551341.1			739	0		0
CMX00411_1	DY656440.1			685	0		0
CMX00412_1	DY656442.1			716	0		0
CMX00413_1	DW251175.1			744	0		0
CMX00414_1	DV944055.1			1334	0		0
CMX00415_1	DY656446.1	Neurohypophysial hormones, N-terminal Domain containing protein [Tetrahymena thermophila SB210]	Neurohypophysial hormones, N-terminal Domain containing protein [Tetrahymena thermophila SB210]	997	0		0
CMX00416_1	DY656447.1	Myb-like DNA-binding domain containing protein	Myb-like DNA-binding domain containing protein [Tetrahymena thermophila SB210]	675	20	0.451	4	P:regulation of transcription; F:zinc ion binding; F:DNA binding; F:protein tyrosine phosphatase activity		no IPS match	gi|145517352|ref|XP_001444559.1|hypothetical protein [Paramecium tetraurelia strain d4-2] >gi|124411981|emb|CAK77162.1| unnamed protein product [Paramecium tetraurelia]	XP_001444559	4.70084e-21	53	105.145	200	106
CMX00417_1	DY656581.1			773	0		0
CMX00418_1	DV642853.1	serine (or cysteine) proteinase clade b member 6	serine proteinase inhibitor [Pacifastacus leniusculus]	718	20	0.578	3	F:binding; C:organelle; C:intracellular		tmhmm (TMHMM)	gi|575677|emb|CAA57964.1|putative serine proteinase inhibitor [Pacifastacus leniusculus] >gi|1585834|prf||2202195A serpin	CAA57964	9.85671e-23	65	110.923	123	80
CMX00419_1	DY656451.1	unknown function		551	0		0
CMX00420_1	DV467182.1			735	0		0
CMX00421_1	DN551315.1	sterile alpha and tir motif-containing protein	sarm1 [Aedes aegypti]	1886	20	0.766	4	F:receptor activity; P:signal transduction; C:cell; P:response to stress		IPR000157; IPR001660; IPR010993; IPR011510; IPR013761; PTHR22998 (PANTHER)	gi|242003523|ref|XP_002422762.1|Sterile alpha and TIR motif-containing protein, putative [Pediculus humanus corporis] >gi|212505605|gb|EEB10024.1| Sterile alpha and TIR motif-containing protein, putative [Pediculus humanus corporis]	XP_002422762	4.97474e-156	79	555.829	403	320
CMX00422_1	DN634657.1	fumarate hydratase	aspartate ammonia lyase [Aedes aegypti]	824	20	0.8465	1	F:catalytic activity		IPR000362; IPR008948; G3DSA:1.10.275.10 (GENE3D), G3DSA:1.20.200.10 (GENE3D), PTHR11444 (PANTHER), PTHR11444:SF1 (PANTHER)	gi|91084043|ref|XP_967085.1|PREDICTED: similar to AGAP001884-PA [Tribolium castaneum]	XP_967085	2.6993e-89	81	332.413	246	201
CMX00423_1	DY656462.1			1018	0		0
CMX00424_1	DY656710.1	zinc finger protein 33a	zinc finger protein 33A [Pan troglodytes]	750	20	0.583	1	F:binding		SignalP (SIGNALP)	gi|158259149|dbj|BAF85533.1|unnamed protein product [Homo sapiens]	BAF85533	5.32349e-22	58	108.612	135	79
CMX00425_1	DY656464.1	large tumor antigen	Large T antigen	934	20	0.874	4	F:nucleotide binding; F:DNA binding; P:DNA metabolic process; P:biosynthetic process		no IPS match	gi|156599004|gb|ABU86049.1|large T antigen [Simian virus 40] >gi|156599018|gb|ABU86061.1| large T antigen [Simian virus 40]	ABU86049	7.11466e-15	92	85.5001	41	38
CMX00426_1	DY656466.1			679	0		0
CMX00427_1	DY656468.1	component of oligomeric golgi complex 3	tethering factor SEC34, partial [Strongylocentrotus purpuratus]	710	20	0.593	10	F:transporter activity; P:transport; P:biological_process; P:regulation of biological process; P:protein metabolic process; C:Golgi apparatus; C:protein complex; P:protein modification process; P:biosynthetic process; P:protein transport		SignalP (SIGNALP)	gi|219410233|ref|XP_002202930.1|hypothetical protein BRAFLDRAFT_201698 [Branchiostoma floridae] >gi|229278140|gb|EEN48927.1| hypothetical protein BRAFLDRAFT_201698 [Branchiostoma floridae]	XP_002202930	1.28585e-43	62	180.259	238	148
CMX00428_1	DV944470.1	udp-glucose 4-epimerase	UDP-glucose 4-epimerase [Aedes aegypti]	799	20	0.7475	4	F:binding; F:catalytic activity; P:carbohydrate metabolic process; P:nucleobase, nucleoside, nucleotide and nucleic acid metabolic process	EC:5.1.3.2	IPR001509; IPR005886; IPR016040; PTHR10366 (PANTHER)	gi|156539983|ref|XP_001602357.1|PREDICTED: similar to ENSANGP00000005081 [Nasonia vitripennis]	XP_001602357	4.29921e-75	77	274.633	111	86
CMX00429_1	DW249899.1	uracil phosphoribosyltransferase	uracil phosphoribosyltransferase [Aedes aegypti]	832	20	0.7905	2	C:intracellular; F:transferase activity		PS51257 (PROFILE), tmhmm (TMHMM)	gi|156544105|ref|XP_001605649.1|PREDICTED: similar to ENSANGP00000011221 [Nasonia vitripennis]	XP_001605649	1.56924e-76	80	290.041	218	175
CMX00430_1	DN739394.1	PREDICTED: similar to CG30069-PA [Nasonia vitripennis]	CG30069-PA [Apis mellifera]	921	20	0.437	0			no IPS match	gi|156552908|ref|XP_001601485.1|PREDICTED: similar to CG30069-PA [Nasonia vitripennis]	XP_001601485	1.26402e-24	46	117.857	217	101
CMX00431_1	DV944723.1	gtp binding protein	GTP binding protein [Bombyx mori]	761	20	0.845	2	C:intracellular; F:nucleotide binding		no IPS match	gi|156545814|ref|XP_001607760.1|PREDICTED: similar to GTP binding protein [Nasonia vitripennis]	XP_001607760	4.8927e-55	86	218.394	230	200
CMX00433_1	DY656478.1			711	0		0
CMX00434_1	DY307679.1	alkaline phosphatase	alkaline phosphatase [Pinctada fucata]	1460	20	0.5965	1	F:catalytic activity		SignalP (SIGNALP)	gi|195399331|ref|XP_002058274.1|GJ15998 [Drosophila virilis] >gi|194150698|gb|EDW66382.1| GJ15998 [Drosophila virilis]	XP_002058274	4.20503e-56	58	223.402	404	235
CMX00435_1	DY656943.1	translocon-associated protein subunit alpha	signal sequence receptor [Bombyx mori]	790	20	0.774	3	C:endoplasmic reticulum; C:protein complex; C:lipid particle		IPR005595; PTHR12924 (PANTHER), SignalP (SIGNALP)	gi|215259937|gb|ACJ64453.1|translocon-associated protein subunit alpha [Culex tarsalis]	ACJ64453	1.52051e-40	78	132.494	79	62
CMX00436_1	DY656481.1			710	0		0
CMX00436_2	DN738889.1	unknown function		698	0		0
CMX00437_1	DY656482.1	cg6495-pa isoform 2	CG6495-PA [Tribolium castaneum]	980	20	0.583	0			no IPS match	gi|242022154|ref|XP_002431506.1|conserved hypothetical protein [Pediculus humanus corporis] >gi|212516800|gb|EEB18768.1| conserved hypothetical protein [Pediculus humanus corporis]	XP_002431506	6.30439e-25	64	119.013	113	73
CMX00438_1	DY656483.1			169	0		0
CMX00439_1	DY307581.1	supervillin isoform 1	supervillin isoform 1 [Mus musculus]	711	20	0.7405	6	C:cytoplasm; P:cytoskeleton organization; F:actin binding; P:multicellular organismal development; C:nucleus; C:plasma membrane		SignalP (SIGNALP), tmhmm (TMHMM)	gi|91079100|ref|XP_975321.1|PREDICTED: similar to CG33232 CG33232-PC [Tribolium castaneum]	XP_975321	1.71132e-11	69	73.559	59	41
CMX00440_1	DY656487.1	hypothetical protein BRAFLDRAFT_84409 [Branchiostoma floridae]		691	1	0.44	0			SignalP (SIGNALP), tmhmm (TMHMM)	gi|219448821|ref|XP_002222161.1|hypothetical protein BRAFLDRAFT_84409 [Branchiostoma floridae] >gi|229291139|gb|EEN61814.1| hypothetical protein BRAFLDRAFT_84409 [Branchiostoma floridae]	XP_002222161	7.67789e-06	44	54.6842	165	73
CMX00441_1	DY656488.1	notchless homolog 1	Notchless gene homolog isoform 2 [Macaca mulatta]	682	20	0.638	4	P:signal transduction; P:anatomical structure morphogenesis; P:cell differentiation; P:embryonic development		no IPS match	gi|156355398|ref|XP_001623655.1|predicted protein [Nematostella vectensis] >gi|156210376|gb|EDO31555.1| predicted protein [Nematostella vectensis]	XP_001623655	5.08311e-55	72	218.009	112	81
CMX00442_1	DY656489.1			742	0		0
CMX00443_1	DY656492.1	transposase [Strongylocentrotus purpuratus]	transposase [Strongylocentrotus purpuratus]	666	0		0
CMX00444_1	DY307489.1	transmembrane emp24 domain trafficking protein 2	coated vesicle membrane protein isoform 3 [Canis familiaris]	828	20	0.8185	2	P:transport; C:cell		IPR000348; IPR009038; PTHR22811 (PANTHER), PTHR22811:SF11 (PANTHER), SignalP (SIGNALP), tmhmm (TMHMM), SSF101576 (SUPERFAMILY)	gi|219472060|ref|XP_002233506.1|hypothetical protein BRAFLDRAFT_127851 [Branchiostoma floridae] >gi|219500651|ref|XP_002246740.1| transmembrane emp24 domain-containing protein 2 precursor [Branchiostoma floridae] >gi|229297492|gb|EEN68128.1| hypothetical protein BRAFLDRAFT_127851 [Branchiostoma floridae]	XP_002233506	1.5093e-71	79	273.478	203	162
CMX00445_1	DY307516.1	cytochrome p450	cytochrome P450 enzyme, CYP4C39 enzyme - green crab, common shore crab	815	20	0.717	5	F:electron carrier activity; F:catalytic activity; F:binding; P:metabolic process; C:cell		SignalP (SIGNALP), tmhmm (TMHMM)	gi|60729680|pir||JC8026cytochrome P450 enzyme, CYP4C39 enzyme - green crab, common shore crab >gi|37538493|gb|AAQ93010.1| cytochrome P450 CYP4C39 [Carcinus maenas]	JC8026	1.46293e-55	80	220.32	165	132
CMX00446_1	DY307911.1			737	0		0
CMX00447_1	DY656498.1	oxygenase [Oplophorus gracilorostris]		737	1	0.46	1	F:protein binding		SignalP (SIGNALP), tmhmm (TMHMM)	gi|10336557|dbj|BAB13775.1|oxygenase [Oplophorus gracilorostris]	BAB13775	3.09881e-11	46	72.7886	154	72
CMX00448_1	DY656501.1	sulfide quinone reductase	sulfide dehydrogenase like isoform 1 [Macaca mulatta]	719	20	0.732	2	F:catalytic activity; P:metabolic process		PS51257 (PROFILE), SignalP (SIGNALP)	gi|198431869|ref|XP_002129153.1|PREDICTED: similar to sulfide dehydrogenase like [Ciona intestinalis]	XP_002129153	4.10295e-53	80	211.846	152	122
CMX00449_1	DY656502.1	p53 induced protein	P53 induced protein [Aedes aegypti]	776	20	0.705	0			tmhmm (TMHMM)	gi|170059351|ref|XP_001865325.1|P53 induced protein [Culex quinquefasciatus] >gi|167878153|gb|EDS41536.1| P53 induced protein [Culex quinquefasciatus]	XP_001865325	3.87048e-39	59	165.622	249	147
CMX00450_1	DV642325.1	enoyl coenzyme a short mitochondrial	enoyl Coenzyme A hydratase, short chain, 1, mitochondrial [Mus musculus]	754	20	0.7995	8	F:protein binding; C:mitochondrion; P:catabolic process; P:lipid metabolic process; F:catalytic activity; P:cellular amino acid and derivative metabolic process; P:biosynthetic process; P:metabolic process	EC:4.2.1.17	SignalP (SIGNALP)	gi|2392291|pdb|1DUB|AChain A, 2-Enoyl-Coa Hydratase, Data Collected At 100 K, Ph 6.5 >gi|2392292|pdb|1DUB|B Chain B, 2-Enoyl-Coa Hydratase, Data Collected At 100 K, Ph 6.5 >gi|2392293|pdb|1DUB|C Chain C, 2-Enoyl-Coa Hydratase, Data Collected At 100 K, Ph 6.5 >gi|2392294|pdb|1DUB|D Chain D, 2-Enoyl-Coa Hydratase, Data Collected At 100 K, Ph 6.5 >gi|2392295|pdb|1DUB|E Chain E, 2-Enoyl-Coa Hydratase…	1DUB-A	2.31275e-49	81	199.519	183	150
CMX00451_1	DY656504.1	tigger transposable element derived 1		706	20	0.581	5	F:DNA binding; P:transcription; P:regulation of biological process; C:organelle; C:intracellular		no IPS match	gi|126324577|ref|XP_001368840.1|PREDICTED: similar to ENSANGP00000017498 [Monodelphis domestica]	XP_001368840	5.67677e-68	77	261.151	240	185
CMX00452_1	DY656505.1	Gelsolin, cytoplasmic (Actin-depolymerizing factor) (ADF)	Gelsolin, cytoplasmic (Actin-depolymerizing factor) (ADF)	651	20	0.7835	1	F:actin binding		no IPS match	gi|27734299|sp|Q27319.1|GELS_HOMAMRecName: Full=Gelsolin, cytoplasmic; AltName: Full=Actin-depolymerizing factor; Short=ADF >gi|452313|emb|CAA82650.1| gelsolin [Homarus americanus]	Q27319	4.64501e-39	91	164.851	118	108
CMX00453_1	DY656506.1			990	0		0
CMX00454_1	DN202386.1			712	0		0
CMX00455_1	DY307284.1	zinc carboxypeptidase family protein	Carboxypeptidase A1 (pancreatic) [Strongylocentrotus purpuratus]	809	14	0.552857	1	F:peptidase activity		SignalP (SIGNALP)	gi|170580230|ref|XP_001895173.1|Zinc carboxypeptidase family protein [Brugia malayi] >gi|158597981|gb|EDP35980.1| Zinc carboxypeptidase family protein [Brugia malayi]	XP_001895173	8.5697e-08	55	61.6178	97	54
CMX00456_1	DV642088.1	CG4658-PA, isoform A [Apis mellifera]	CG4658-PA, isoform A [Apis mellifera]	1031	20	0.4685	0			no IPS match	gi|193713633|ref|XP_001946467.1|PREDICTED: similar to conserved hypothetical protein [Acyrthosiphon pisum]	XP_001946467	6.13787e-34	50	149.058	328	167
CMX00457_1	DY307920.1			977	0		0
CMX00458_1	DV944833.1	glycogen phosphorylase	Glycogen phosphorylase CG7254-PA, isoform A [Drosophila melanogaster]	744	20	0.927	2	F:transferase activity; P:carbohydrate metabolic process	EC:2.4.1.1	IPR000811; G3DSA:3.40.50.2000 (GENE3D), SSF53756 (SUPERFAMILY)	gi|194759764|ref|XP_001962117.1|GF14601 [Drosophila ananassae] >gi|190615814|gb|EDV31338.1| GF14601 [Drosophila ananassae]	XP_001962117	4.32802e-101	93	371.318	233	217
CMX00459_1	DY656520.1			987	0		0
CMX00460_1	DY656521.1			964	0		0
CMX00461_1	DW249416.1	zinc finger protein	zinc finger protein [Aedes aegypti]	1057	8	0.57625	1	F:binding		no IPS match	gi|193610439|ref|XP_001952629.1|PREDICTED: similar to zinc finger protein [Acyrthosiphon pisum]	XP_001952629	1.53183e-19	56	101.293	177	100
CMX00462_1	DY656523.1			1050	0		0
CMX00463_1	DN551460.1	beta amyloid protein precursor-like	amyloid protein precursor-like CG7727-PA isoform 1 [Apis mellifera]	1290	20	0.743	3	F:binding; P:multicellular organismal development; C:cell		SignalP (SIGNALP), tmhmm (TMHMM)	gi|226510844|gb|ACO59955.1|beta-amyloid precursor-like protein [Neohelice granulata]	ACO59955	6.39348e-130	89	468.389	358	321
CMX00464_1	DY656528.1	fk506-binding protein	FK506-binding protein 2 CG11001-PA [Drosophila melanogaster]	1010	20	0.8655	2	P:protein metabolic process; F:catalytic activity	EC:5.2.1.8	no IPS match	gi|91086693|ref|XP_969563.1|PREDICTED: similar to FK506-binding protein-like protein [Tribolium castaneum]	XP_969563	9.76374e-39	87	132.88	56	49
CMX00465_1	DY656530.1	cdc16 cell division cycle 16 homolog ( cerevisiae)	Cdc16-prov protein [Xenopus laevis]	720	20	0.614	10	C:cytosol; P:cell cycle; C:cytoskeleton; P:regulation of biological process; C:microtubule organizing center; P:protein metabolic process; P:catabolic process; F:protein binding; C:nucleoplasm; P:cell proliferation		SignalP (SIGNALP)	gi|148227445|ref|NP_001087093.1|CDC16 cell division cycle 16 homolog [Xenopus laevis] >gi|50368780|gb|AAH76750.1| Cdc16-prov protein [Xenopus laevis]	NP_001087093	2.93994e-35	63	152.525	211	134
CMX00466_1	DY656531.1	darkener of apricot, Serine/threonine-protein kinase Doa	Darkener of apricot CG33553-PE, isoform E, partial [Apis mellifera]	998	20	0.873	4	F:nucleotide binding; P:protein modification process; F:protein kinase activity; P:cellular amino acid and derivative metabolic process	EC:2.7.11.0	IPR000719; IPR008271; IPR011009; IPR017442; G3DSA:1.10.510.10 (GENE3D), PTHR11295 (PANTHER), PTHR11295:SF33 (PANTHER)	gi|189241909|ref|XP_970822.2|PREDICTED: similar to Darkener of apricot CG33553-PG [Tribolium castaneum]	XP_970822	2.00157e-26	92	124.02	130	120
CMX00467_1	DY656532.1	mitochondrial processing peptidase alpha subunit	mitochondrial processing peptidase alpha subunit [Aedes aegypti]	701	20	0.7065	6	F:binding; C:mitochondrion; F:peptidase activity; F:protein binding; P:protein modification process; P:protein metabolic process	EC:3.4.24.0	tmhmm (TMHMM)	gi|219412533|ref|XP_002204078.1|hypothetical protein BRAFLDRAFT_276357 [Branchiostoma floridae]	XP_002204078	1.28628e-56	71	223.402	208	149
CMX00468_1	DY656533.1	troponin isoform 1	troponin C gamma - narrow-fingered crayfish	781	20	0.708	1	F:calcium ion binding		IPR002048; IPR011992; IPR018247; IPR018248; IPR018249; PTHR10891 (PANTHER), PTHR10891:SF26 (PANTHER), SSF47473 (SUPERFAMILY)	gi|239949539|gb|ACS36544.1|troponin C isoform 4' [Homarus americanus]	ACS36544	3.43741e-43	78	179.104	155	122
CMX00469_1	DY656534.1			1007	0		0
CMX00470_1	DW584707.1	short-chain dehydrogenase reductase precursor	short-chain dehydrogenase/reductase [Gallus gallus]	746	20	0.719	2	P:metabolic process; F:catalytic activity		tmhmm (TMHMM)	gi|47227808|emb|CAG08971.1|unnamed protein product [Tetraodon nigroviridis]	CAG08971	5.37724e-43	79	178.333	139	110
CMX00471_1	DY656539.1	40S ribosomal protein s2	40S ribosomal protein S2	966	20	0.917	5	F:structural molecule activity; F:RNA binding; C:ribosome; P:translation; P:organelle organization	EC:3.6.5.3	no IPS match	gi|188572458|gb|ACD65135.1|putative 40S ribosomal protein RPS2 [Phoronis muelleri]	ACD65135	1.84535e-45	94	187.193	84	79
CMX00472_1	DV944017.1	allantoicase	allantoicase [Strongylocentrotus purpuratus]	717	20	0.6665	2	F:hydrolase activity; P:metabolic process		no IPS match	gi|219497095|ref|XP_002245135.1|hypothetical protein BRAFLDRAFT_250762 [Branchiostoma floridae]	XP_002245135	1.19101e-60	71	236.884	227	162
CMX00473_1	DY307828.1			501	0		0
CMX00474_1	DY656552.1	guanine nucleotide-binding protein gamma-1 subunit	heterotrimeric guanine nucleotide binding protein gamma subunit-like protein [Plutella xylostella]	992	20	0.7905	4	F:signal transducer activity; C:protein complex; C:plasma membrane; P:signal transduction	EC:3.6.5.1	IPR001770; IPR015898; G3DSA:4.10.260.10 (GENE3D), PTHR13809:SF3 (PANTHER)	gi|156536961|ref|XP_001608259.1|PREDICTED: similar to G protein gamma subunit [Nasonia vitripennis]	XP_001608259	1.8585e-16	84	90.8929	65	55
CMX00475_1	DY656724.1	unknown function		886	0		0
CMX00476_1	DY656559.1			442	0		0
CMX00477_1	DV466805.1			1736	0		0
CMX00478_1	DY308047.1			1280	0		0
CMX00479_1	DN161302.1	eukaryotic translation initiation factor 3 subunit 6	eukaryotic translation initiation factor 3, subunit 6 [Danio rerio]	778	20	0.8085	10	F:protein binding; F:translation factor activity, nucleic acid binding; P:multicellular organismal development; C:nucleus; P:anatomical structure morphogenesis; P:embryonic development; C:ribosome; P:cellular component organization; P:regulation of biological process; P:translation	EC:3.6.5.3	SignalP (SIGNALP)	gi|229367214|gb|ACQ58587.1|Eukaryotic translation initiation factor 3 subunit E [Anoplopoma fimbria]	ACQ58587	9.24369e-57	81	224.172	245	200
CMX00480_1	DY656564.1	solute carrier family 22 (organic anion transporter), member 7	renal organic anion transporter 1 (rbOAT1) [Oryctolagus cuniculus]	812	20	0.48	4	F:transporter activity; C:plasma membrane; P:ion transport; C:cell		no IPS match	gi|219483354|ref|XP_002238774.1|hypothetical protein BRAFLDRAFT_129620 [Branchiostoma floridae]	XP_002238774	3.38703e-12	51	76.2554	178	92
CMX00481_1	DY657498.1	3-hydroxyisobutyrate dehydrogenase [Paracoccus denitrificans PD1222]	3-hydroxyisobutyrate dehydrogenase [Paracoccus denitrificans PD1222]	723	0		0
CMX00482_1	DV467378.1	ferredoxin reductase	ferredoxin reductase isoform 1 precursor isoform 3 [Macaca mulatta]	743	20	0.788	10	P:biosynthetic process; P:lipid metabolic process; C:mitochondrion; F:binding; F:electron carrier activity; F:protein binding; P:transport; F:catalytic activity; F:nucleotide binding; P:generation of precursor metabolites and energy	EC:1.18.1.2	no IPS match	gi|118099921|ref|XP_001232923.1|PREDICTED: similar to Fdxr protein [Gallus gallus]	XP_001232923	4.82121e-44	83	181.8	130	108
CMX00483_1	DW250176.1	myosin light chain 2	myosin light chain [Gryllotalpa orientalis]	1111	20	0.76	1	F:calcium ion binding		IPR002048; IPR011992; IPR018247; IPR018248; IPR018249; PTHR23049 (PANTHER), PTHR23049:SF4 (PANTHER), SSF47473 (SUPERFAMILY)	gi|184198734|gb|ACC76803.1|Lit v 3 allergen myosin light chain [Litopenaeus vannamei]	ACC76803	1.16792e-49	79	201.445	144	115
CMX00484_1	DV943661.1	nsfl1 cofactor	p47 protein isoform a isoform 7 [Macaca mulatta]	883	20	0.5915	3	P:organelle organization; F:protein binding; P:cellular component organization		no IPS match	gi|219451706|ref|XP_002223595.1|hypothetical protein BRAFLDRAFT_85925 [Branchiostoma floridae] >gi|229295330|gb|EEN65978.1| hypothetical protein BRAFLDRAFT_85925 [Branchiostoma floridae]	XP_002223595	1.80945e-49	63	200.29	286	182
CMX00485_1	DY656589.1			810	0		0
CMX00486_1	DN738772.1	aldo-keto reductase	aldo-keto reductase [Aedes aegypti]	1061	20	0.781	2	F:catalytic activity; P:metabolic process		no IPS match	gi|91076408|ref|XP_969456.1|PREDICTED: similar to CG6084 CG6084-PA [Tribolium castaneum]	XP_969456	3.80617e-119	81	432.18	295	240
CMX00487_1	DY656593.1			719	0		0
CMX00488_1	DY307558.1			752	0		0
CMX00489_1	DN203140.1	glutathione s-transferase mu 3	glutathione S-transferase mu [Cyprinus carpio]	747	20	0.7875	2	F:transferase activity; P:metabolic process	EC:2.5.1.18	no IPS match	gi|112901117|gb|ABD67509.1|glutathione S-transferase mu [Cyprinus carpio]	ABD67509	5.78162e-53	81	211.46	199	163
CMX00490_1	DW249849.1	nadh-ubiquinone oxidoreductase 39 kda subunit	NADH-ubiquinone oxidoreductase 39 kda subunit [Aedes aegypti]	746	20	0.8025	5	P:respiratory electron transport chain; C:protein complex; C:mitochondrion; F:binding; F:catalytic activity	EC:1.6.99.3	no IPS match	gi|170059692|ref|XP_001865472.1|NADH-ubiquinone oxidoreductase 39 kda subunit [Culex quinquefasciatus] >gi|167878361|gb|EDS41744.1| NADH-ubiquinone oxidoreductase 39 kda subunit [Culex quinquefasciatus]	XP_001865472	9.40407e-72	86	273.863	174	151
CMX00491_1	DY656599.1			930	0		0
CMX00492_1	DV944211.1	fructose- -bisphosphatase	fructose-1,6-bisphosphatase CG31692-PB, isoform B [Drosophila melanogaster]	761	20	0.8495	2	P:carbohydrate metabolic process; F:hydrolase activity		IPR000146; G3DSA:3.30.540.10 (GENE3D), SSF56655 (SUPERFAMILY)	gi|91077758|ref|XP_967802.1|PREDICTED: similar to AGAP009173-PA [Tribolium castaneum]	XP_967802	1.48229e-46	87	184.496	107	94
CMX00493_1	DY656602.1			453	0		0
CMX00494_1	DY656603.1			1001	0		0
CMX00495_1	DY656605.1			694	0		0
CMX00496_1	DY656606.1	similar to meningioma expressed antigen 5 (hyaluronidase)	meningioma expressed antigen 5 (hyaluronidase) [Gallus gallus]	1009	20	0.8105	2	F:transferase activity; P:metabolic process		SignalP (SIGNALP), tmhmm (TMHMM)	gi|156540286|ref|XP_001603509.1|PREDICTED: similar to conserved hypothetical protein [Nasonia vitripennis]	XP_001603509	5.74299e-29	76	132.494	198	151
CMX00497_1	DY656607.1	nuclear transcription factor alpha	nuclear transcription factor-Y alpha [Rattus norvegicus]	858	20	0.525	5	F:transcription factor activity; C:nucleoplasm; C:protein complex; P:transcription; P:regulation of biological process		IPR001289; IPR018362; PTHR12632:SF6 (PANTHER)	gi|110750876|ref|XP_001121566.1|PREDICTED: similar to Nuclear transcription factor Y subunit alpha (Nuclear transcription factor Y subunit A) (NF-YA) (CAAT-box DNA-binding protein subunit A) [Apis mellifera]	XP_001121566	6.36892e-20	54	102.064	227	124
CMX00498_1	DW249363.1	lyr motif containing 4	LYR motif containing 4 [Homo sapiens]	709	20	0.704	3	F:molecular_function; P:biological_process; C:cellular_component		IPR008011; PTHR13166 (PANTHER)	gi|158291582|ref|XP_001230875.2|AGAP004196-PA [Anopheles gambiae str. PEST] >gi|157017616|gb|EAU76964.2| AGAP004196-PA [Anopheles gambiae str. PEST]	XP_001230875	5.09174e-16	71	88.5817	84	60
CMX00499_1	DY656609.1	rna binding protein serine-rich domain	RNA-binding protein S1, serine-rich domain [Homo sapiens]	731	20	0.8015	9	C:cytoplasm; P:nucleobase, nucleoside, nucleotide and nucleic acid metabolic process; P:catabolic process; F:DNA binding; F:RNA binding; F:protein binding; P:transcription; C:nucleoplasm; F:nucleotide binding		no IPS match	gi|224069426|ref|XP_002190325.1|PREDICTED: hypothetical protein [Taeniopygia guttata]	XP_002190325	1.19127e-23	80	114.005	82	66
CMX00500_1	DY657145.1	dead (asp-glu-ala-asp) box polypeptide 41(ATP-dependent RNA helicase)	ATP-dependent RNA helicase abstrakt (DEAD box protein abstrakt) [Tribolium castaneum]	692	20	0.907	9	P:nucleobase, nucleoside, nucleotide and nucleic acid metabolic process; P:cell death; F:hydrolase activity; C:nucleus; F:RNA binding; F:protein binding; P:multicellular organismal development; F:nucleotide binding; F:binding		SignalP (SIGNALP)	gi|110763513|ref|XP_392069.3|PREDICTED: similar to ATP-dependent RNA helicase abstrakt (DEAD box protein abstrakt) isoform 1 [Apis mellifera]	XP_392069	1.79387e-71	93	272.707	218	203
CMX00501_1	DY656611.1	sarcalumenin	sarcalumenin [Aedes aegypti]	983	20	0.8015	2	P:biological_process; F:calcium ion binding		PTHR11216 (PANTHER), PTHR11216:SF30 (PANTHER)	gi|156542468|ref|XP_001599369.1|PREDICTED: similar to sarcalumenin [Nasonia vitripennis]	XP_001599369	7.469e-34	80	148.673	110	89
CMX00502_1	DY656615.1			1014	0		0
CMX00503_1	DW251209.1	adenylate kinase 2	Adenylate kinase-2 CG3140-PA [Drosophila melanogaster]	807	20	0.825	3	F:nucleotide binding; F:kinase activity; P:nucleobase, nucleoside, nucleotide and nucleic acid metabolic process	EC:2.7.4.3	IPR000850; IPR006259; IPR007862; G3DSA:3.40.50.300 (GENE3D), PTHR23359:SF22 (PANTHER), SSF52540 (SUPERFAMILY)	gi|91076036|ref|XP_972103.1|PREDICTED: similar to Adenylate kinase-2 CG3140-PA [Tribolium castaneum]	XP_972103	6.19533e-91	85	337.806	218	187
CMX00504_1	DY656619.1	alanyl-trna synthetase	Alanyl-tRNA synthetase CG13391-PA, isoform A [Drosophila melanogaster]	1010	20	0.4325	5	F:nucleotide binding; C:cytoplasm; P:translation; P:nucleobase, nucleoside, nucleotide and nucleic acid metabolic process; P:cellular amino acid and derivative metabolic process	EC:3.6.5.3	IPR012947; IPR018163; PTHR11777 (PANTHER)	gi|91087359|ref|XP_975627.1|PREDICTED: similar to mitochondrial alanyl-tRNA synthetase CG4633-PA [Tribolium castaneum]	XP_975627	5.75639e-21	46	105.916	296	137
CMX00505_1	DY657143.1	proprotein convertase subtilisin kexin type furin	proprotein convertase subtilisin/kexin type 4, furin [Aedes aegypti]	727	20	0.5765	4	F:peptidase activity; C:Golgi apparatus; C:plasma membrane; C:cell	EC:3.4.21.0	no IPS match	gi|157137659|ref|XP_001657118.1|proprotein convertase subtilisin/kexin type 4, furin [Aedes aegypti] >gi|108880775|gb|EAT45000.1| proprotein convertase subtilisin/kexin type 4, furin [Aedes aegypti]	XP_001657118	9.3532e-21	61	104.375	106	65
CMX00506_1	DY657142.1	Tripartite motif protein 32 (Zinc-finger protein HT2A) (72 kDa Tat-interacting protein) [Danio rerio]	Tripartite motif protein 32 (Zinc-finger protein HT2A) (72 kDa Tat-interacting protein) [Danio rerio]	967	0		0
CMX00507_1	DY656624.1			979	0		0
CMX00508_1	DY656625.1	capsid protein precursor	coat protein [Taura syndrome virus]	704	10	0.499	2	C:viral capsid; F:structural molecule activity		SignalP (SIGNALP), tmhmm (TMHMM)	gi|12006328|gb|AAG44834.1|coat protein [Taura syndrome virus]	AAG44834	9.74603e-12	51	74.3294	164	84
CMX00509_1	DY657433.1	megf10 protein (protein-tyrosine kinase receptor type tie/EGF-like-domain)	tyrosine kinase with immunoglobulin and epidermal growth factor homology domains [Bos taurus]	969	19	0.459474	1	C:cell		IPR013032; PTHR11201 (PANTHER), PTHR11201:SF222 (PANTHER)	gi|73961539|ref|XP_547524.2|PREDICTED: similar to MEGF10 protein [Canis familiaris]	XP_547524	2.14249e-09	49	67.3958	69	34
CMX00510_1	DY656628.1	transcription elongation factor b polypeptide 3 binding protein 1 isoform 1	transcription elongation factor B polypeptide 3 binding protein 1 isoform 1 [Apis mellifera]	1010	16	0.605	1	F:nucleic acid binding		IPR012337; IPR013520; PTHR12801 (PANTHER), PTHR12801:SF19 (PANTHER)	gi|149034529|gb|EDL89266.1|REX1, RNA exonuclease 1 homolog (S. cerevisiae), isoform CRA_a [Rattus norvegicus]	EDL89266	8.62176e-09	61	65.4698	107	66
CMX00511_1	DN161400.1	set and mynd domain-containing	hypothetical protein [Aedes aegypti]	896	20	0.457	1	F:zinc ion binding		no IPS match	gi|156356358|ref|XP_001623892.1|predicted protein [Nematostella vectensis] >gi|156210632|gb|EDO31792.1| predicted protein [Nematostella vectensis]	XP_001623892	2.34651e-44	51	183.341	288	148
CMX00512_1	DY657435.1			964	0		0
CMX00513_1	DY657436.1	60s ribosomal export protein NMD3	NMD3 homolog (S. cerevisiae), like [Strongylocentrotus purpuratus]	786	20	0.7685	5	C:cytoplasm; C:nucleus; F:binding; P:transport; P:organelle organization		IPR007064; PTHR12746 (PANTHER)	gi|115908403|ref|XP_788633.2|PREDICTED: similar to NMD3 homolog (S. cerevisiae), like [Strongylocentrotus purpuratus] >gi|115935694|ref|XP_001196646.1| PREDICTED: similar to NMD3 homolog (S. cerevisiae), like [Strongylocentrotus purpuratus]	XP_788633	3.78914e-70	80	242.662	110	88
CMX00514_1	DY657452.1			969	0		0
CMX00515_1	DV944524.1	ubiquinol-cytochrome c reductase complex core protein	Ubiquinol-cytochrome c reductase core protein II [Strongylocentrotus purpuratus]	782	20	0.636	2	F:binding; F:catalytic activity		no IPS match	gi|91078482|ref|XP_975769.1|PREDICTED: similar to AGAP006099-PA isoform 2 [Tribolium castaneum]	XP_975769	4.33826e-46	64	188.734	237	152
CMX00516_1	DY657453.1	unnamed protein product [Mus musculus]		680	1	0.64	0			no IPS match	gi|74220152|dbj|BAE31263.1|unnamed protein product [Mus musculus]	BAE31263	9.61834e-06	64	54.299	103	66
CMX00517_1	DY657455.1	conserved hypothetical protein [Magnetospirillum gryphiswaldense]		965	9	0.52	0			no IPS match	gi|78033430|emb|CAJ30045.1|conserved hypothetical protein [Magnetospirillum gryphiswaldense]	CAJ30045	3.91943e-17	49	88.5817	107	53
CMX00518_1	DY657444.1	serine protease	serine protease [Aedes aegypti]	970	11	0.530909	2	F:peptidase activity; P:protein metabolic process	EC:3.4.21.0	IPR001254; IPR001314; IPR009003; IPR018114; G3DSA:2.40.10.10 (GENE3D), PTHR19355 (PANTHER), PTHR19355:SF89 (PANTHER)	gi|193624662|ref|XP_001952684.1|PREDICTED: similar to serine protease [Acyrthosiphon pisum]	XP_001952684	1.87257e-13	60	80.8777	156	94
CMX00519_1	DY657617.1			694	0		0
CMX00520_1	DY656640.1	CG33205, isoform I [Drosophila melanogaster]	hypothetical protein [Aedes aegypti]	985	20	0.547	1	F:protein binding		no IPS match	gi|156540261|ref|XP_001599831.1|PREDICTED: similar to ENSANGP00000031644 [Nasonia vitripennis]	XP_001599831	1.1547e-10	58	71.633	81	47
CMX00521_1	DY657440.1	large tumor antigen	Large T antigen	963	20	0.93	4	F:nucleotide binding; F:DNA binding; P:DNA metabolic process; P:biosynthetic process		no IPS match	gi|224398|prf||1103278BORF	1103278B	1.28292e-14	79	84.7297	63	50
CMX00522_1	DV111825.1	mitochondrial atp synthase gamma-subunit	mitochondrial ATP synthase gamma-subunit [Homalodisca coagulata]	771	20	0.769	10	F:hydrolase activity; F:transporter activity; C:protein complex; C:mitochondrion; P:generation of precursor metabolites and energy; P:nucleobase, nucleoside, nucleotide and nucleic acid metabolic process; P:ion transport; P:transport; P:cellular component organization; C:lipid particle	EC:3.6.3.6; EC:3.6.3.14	no IPS match	gi|225710054|gb|ACO10873.1|ATP synthase subunit gamma, mitochondrial precursor [Caligus rogercresseyi]	ACO10873	2.44165e-33	76	146.362	221	169
CMX00523_1	DW250296.1	ubiquitin carboxyl-terminal esterase l3	ubiquitin carboxyl-terminal esterase L3 [Bos taurus]	796	20	0.7545	5	F:peptidase activity; C:intracellular; P:protein metabolic process; P:catabolic process; P:protein modification process	EC:3.1.2.15	IPR001578; PTHR10589:SF17 (PANTHER), SSF54001 (SUPERFAMILY)	gi|225908473|gb|ACO36738.1|ubiquitin carboxyl-terminal esterase L3 [Scylla serrata]	ACO36738	4.73038e-112	98	407.912	228	224
CMX00524_1	DY657449.1			979	0		0
CMX00525_1	DY656648.1			764	0		0
CMX00526_1	DN161359.1			723	0		0
CMX00527_1	DY656650.1	heterogeneous nuclear ribonucleoprotein k	heterogeneous nuclear ribonucleoprotein K [Mus musculus]	731	20	0.771	1	F:RNA binding		IPR004087; IPR004088; IPR018111; G3DSA:3.30.1370.10 (GENE3D), PTHR10288 (PANTHER), PTHR10288:SF38 (PANTHER), SSF54791 (SUPERFAMILY)	gi|156372967|ref|XP_001629306.1|predicted protein [Nematostella vectensis] >gi|156216303|gb|EDO37243.1| predicted protein [Nematostella vectensis]	XP_001629306	1.56308e-07	77	60.4622	45	35
CMX00528_1	DY656651.1	transcription initiation factor TFIID subunit 9	Transcription initiation factor TFIID subunit 9 (Transcription initiation factor TFIID 42 kDa subunit) [Apis mellifera]	965	20	0.823	5	C:nucleoplasm; C:protein complex; P:cellular component organization; P:transcription; F:DNA binding		IPR003162; IPR009072	gi|241682918|ref|XP_002412724.1|transcription initiation factor TFII-D component, putative [Ixodes scapularis] >gi|215506526|gb|EEC16020.1| transcription initiation factor TFII-D component, putative [Ixodes scapularis]	XP_002412724	1.89937e-42	80	177.178	137	110
CMX00529_1	DY656653.1	glutathione s-transferase	Glutathione S-transferase D5 (DmGST24) [Tribolium castaneum]	684	20	0.632	1	F:transferase activity		SignalP (SIGNALP)	gi|91085767|ref|XP_974204.1|PREDICTED: similar to GST [Tribolium castaneum]	XP_974204	4.23136e-33	64	145.206	175	113
CMX00530	DY656654.1			968	0		0
CMX00531_1	DY656659.1			738	0		0
CMX00532_1	DW249751.1	cathepsin f like protease	cathepsin F like protease [Glossina morsitans morsitans]	1303	20	0.889	6	F:enzyme regulator activity; P:anatomical structure morphogenesis; P:cell death; P:multicellular organismal development; F:peptidase activity; P:protein metabolic process	EC:3.4.22.0	SignalP (SIGNALP)	gi|237874122|dbj|BAH59606.1|multicystatin and procathepsin F precursor [Manduca sexta]	BAH59606	1.14469e-09	91	68.9366	34	31
CMX00533_1	DY656662.1	amyloid beta precursor protein binding protein 1	amyloid beta precursor protein-binding protein 1 isoform a [Macaca mulatta]	637	20	0.7595	12	C:cell; P:regulation of biological process; P:cell death; P:signal transduction; P:response to stress; P:cell cycle; F:catalytic activity; P:DNA metabolic process; P:biosynthetic process; P:protein modification process; F:protein binding; C:cytoplasm		SignalP (SIGNALP)	gi|91078780|ref|XP_969394.1|PREDICTED: similar to predicted protein [Tribolium castaneum]	XP_969394	5.01721e-27	74	124.79	150	112
CMX00534_1	DV943541.1	beta- -glucan-binding protein	beta-1,3-D-glucan binding protein [Pacifastacus leniusculus]	955	3	0.74	5	C:extracellular region; F:binding; P:transport; P:regulation of biological process; P:response to stress		no IPS match	gi|254587357|emb|CAX65684.2|beta-1,3-glucan-binding protein [Pontastacus leptodactylus]	CAX65684	2.84956e-83	76	312.768	291	222
CMX00535_1	DY656666.1	fusilli cg8205-pd	fusilli CG8205-PC, isoform C [Drosophila melanogaster]	709	20	0.6975	2	P:signal transduction; F:RNA binding		no IPS match	gi|157129243|ref|XP_001655329.1|hypothetical protein AaeL_AAEL011420 [Aedes aegypti] >gi|108872264|gb|EAT36489.1| conserved hypothetical protein [Aedes aegypti]	XP_001655329	1.77768e-77	72	292.738	143	104
CMX00536_1	DY656668.1			1014	0		0
CMX00537_1	DN161119.1	short-chain acyl- dehydrogenase	acyl-coenzyme A dehydrogenase, short chain [Rattus norvegicus]	714	20	0.8335	15	F:catalytic activity; P:response to external stimulus; P:response to stress; P:metabolic process; F:electron carrier activity; P:response to endogenous stimulus; P:catabolic process; P:lipid metabolic process; C:mitochondrion; F:nucleotide binding; P:anatomical structure morphogenesis; P:cellular component organization; P:cell differentiation; P:multicellular organismal development; P:cellular am…	EC:1.3.99.2	no IPS match	gi|91084343|ref|XP_972925.1|PREDICTED: similar to acyl-coa dehydrogenase [Tribolium castaneum]	XP_972925	3.44089e-52	85	208.764	197	169
CMX00538_1	DY656671.1	calmodulin	Calmodulin CG8472-PA, isoform A [Drosophila melanogaster]	2531	20	0.859	20	P:protein modification process; P:reproduction; P:response to external stimulus; P:signal transduction; P:response to abiotic stimulus; P:embryonic development; P:regulation of biological process; P:growth; P:organelle organization; P:cytoskeleton organization; P:cell cycle; P:protein transport; C:cell; F:calcium ion binding; F:cytoskeletal protein binding; P:biological_process; P:transport; P:ce…		tmhmm (TMHMM)	gi|206597719|gb|ACI15835.1|calmodulin [Procambarus clarkii]	ACI15835	9.24003e-47	84	193.356	86	73
CMX00539_1	DY656672.1	origin recognition complex subunit 4	origin recognition complex subunit 4 [Danio rerio]	958	20	0.689	7	P:DNA metabolic process; P:biosynthetic process; F:DNA binding; C:nucleoplasm; F:protein binding; F:nucleotide binding; C:nucleus		G3DSA:3.40.50.300 (GENE3D), PTHR12087 (PANTHER), SSF52540 (SUPERFAMILY)	gi|47085967|ref|NP_998348.1|origin recognition complex subunit 4 [Danio rerio] >gi|45767796|gb|AAH67614.1| Zgc:85772 [Danio rerio]	NP_998348	2.2861e-56	68	223.402	228	157
CMX00540_1	DY656673.1			239	0		0
CMX00541_1	DY656676.1	heterogeneous nuclear ribonucleoprotein R [Aedes aegypti]	heterogeneous nuclear ribonucleoprotein r [Aedes aegypti]	682	20	0.8195	4	C:intracellular; F:calcium ion binding; F:nucleotide binding; F:RNA binding		no IPS match	gi|195055139|ref|XP_001994478.1|GH17270 [Drosophila grimshawi] >gi|193892241|gb|EDV91107.1| GH17270 [Drosophila grimshawi]	XP_001994478	5.38063e-89	86	330.872	229	199
CMX00542_1	DY308216.1	fructose 1,6-bisphosphate aldolase	fructose 1,6-bisphosphate aldolase [Homalodisca coagulata]	722	20	0.8585	7	F:catalytic activity; P:generation of precursor metabolites and energy; P:carbohydrate metabolic process; P:catabolic process; P:metabolic process; P:biosynthetic process; P:nucleobase, nucleoside, nucleotide and nucleic acid metabolic process	EC:4.1.2.13	IPR000741; IPR013785; SSF51569 (SUPERFAMILY)	gi|198139671|gb|ACH81781.1|fructose 1,6-bisphosphate aldolase [Artemia franciscana]	ACH81781	4.20538e-79	88	297.36	112	99
CMX00543_1	DV112022.1	coagulation factor XI [Culex quinquefasciatus]	fed tick salivary protein 10 [Ixodes scapularis]	759	20	0.6325	2	F:peptidase activity; P:protein metabolic process	EC:3.4.21.0	IPR001254; IPR009003; G3DSA:2.40.10.10 (GENE3D), PTHR19355 (PANTHER), PTHR19355:SF126 (PANTHER), SignalP (SIGNALP), tmhmm (TMHMM)	gi|242002392|ref|XP_002435839.1|secreted salivary gland peptide, putative [Ixodes scapularis] >gi|215499175|gb|EEC08669.1| secreted salivary gland peptide, putative [Ixodes scapularis]	XP_002435839	4.05861e-09	64	65.855	70	45
CMX00544_1	DY656681.1			670	0		0
CMX00545_1	DY656729.1	heterogeneous nuclear ribonucleoprotein	Heterogeneous nuclear ribonucleoprotein at 87F CG12749-PB, isoform B [Apis mellifera]	782	20	0.7595	7	C:chromosome; F:RNA binding; P:regulation of biological process; P:nucleobase, nucleoside, nucleotide and nucleic acid metabolic process; C:nucleus; F:nucleotide binding; C:nucleoplasm		SignalP (SIGNALP)	gi|110767982|ref|XP_624411.2|PREDICTED: similar to Heterogeneous nuclear ribonucleoprotein at 87F CG12749-PB, isoform B [Apis mellifera]	XP_624411	1.25349e-69	76	266.929	134	103
CMX00546_1	DY656684.1			660	0		0
CMX00547_1	DW251061.1			682	0		0
CMX00548_1	DY656690.1	c-type lectin	C-type lectin [Litopenaeus vannamei]	763	14	0.474286	1	F:binding		IPR001304; IPR016186; IPR016187	gi|115432413|gb|ABI97373.1|C-type lectin [Penaeus monodon]	ABI97373	1.77517e-12	53	77.0258	142	76
CMX00548_2	DV944102.1			577	0		0
CMX00549_1	DY307842.1	reticulon 1 variant 2	Rtnl1 CG33113-PB, isoform B [Apis mellifera]	953	20	0.769	3	C:endoplasmic reticulum; F:molecular_function; P:biological_process		no IPS match	gi|110777303|ref|XP_395158.3|PREDICTED: similar to Rtnl1 CG33113-PB, isoform B [Apis mellifera]	XP_395158	3.74436e-43	84	179.489	125	105
CMX00550_1	DY307636.1	CG11318-PA	CG11318-PA [Tribolium castaneum]	715	1	0.46	0			SignalP (SIGNALP)	gi|91085919|ref|XP_969716.1|PREDICTED: similar to CG11318 CG11318-PA [Tribolium castaneum]	XP_969716	6.35858e-06	46	55.0694	136	63
CMX00551_1	DY307432.1			738	0		0
CMX00552_1	DY307640.1	malonyl -acyl carrier protein transacylase	malonyl coa-acyl carrier protein transacylase [Aedes aegypti]	1009	20	0.735	2	P:metabolic process; F:transferase activity		IPR001227; IPR016035; PTHR10982 (PANTHER), PTHR10982:SF4 (PANTHER)	gi|193676385|ref|XP_001945335.1|PREDICTED: similar to malonyl coa-acyl carrier protein transacylase [Acyrthosiphon pisum]	XP_001945335	5.69108e-28	65	102.449	81	53
CMX00553_1	DY307641.1	ATPase, H+ transporting, lysosomal, V1 subunit C1	Vacuolar H[+] ATPase 44kD C subunit CG8048-PA, isoform A [Drosophila melanogaster]	738	20	0.8665	3	P:generation of precursor metabolites and energy; P:nucleobase, nucleoside, nucleotide and nucleic acid metabolic process; P:ion transport		IPR004907; G3DSA:1.20.1460.10 (GENE3D)	gi|134141801|gb|ABO61291.1|vacuolar ATPase subunit C [Lutzomyia longipalpis]	ABO61291	6.94893e-19	88	98.2117	70	62
CMX00554_1	DY307653.1			982	0		0
CMX00555_1	DY307652.1	c-type lectin (agap003625-pa)	CG18431-PA, isoform A [Tribolium castaneum]	743	20	0.543	1	F:binding		IPR001304; IPR016186; IPR016187; PTHR22802 (PANTHER), PTHR22802:SF5 (PANTHER), SignalP (SIGNALP)	gi|228480318|gb|ACQ41872.1|MIP03875p [Drosophila melanogaster]	ACQ41872	2.56831e-29	56	132.88	189	107
CMX00556_1	DY656701.1	phosphatidylinositol transfer protein retinal degeneration b protein	phosphatidylinositol transfer protein/retinal degeneration b protein [Aedes aegypti]	750	20	0.8205	2	C:intracellular; P:transport		IPR001666; G3DSA:3.30.530.20 (GENE3D), SSF55961 (SUPERFAMILY)	gi|156544540|ref|XP_001607806.1|PREDICTED: similar to CG5269-PA [Nasonia vitripennis]	XP_001607806	7.99995e-51	84	136.732	110	93
CMX00557_1	CX994347.1	cndp dipeptidase 2	CNDP dipeptidase 2 (metallopeptidase M20 family) [Mus musculus]	788	20	0.819	4	F:protein binding; F:peptidase activity; P:protein metabolic process; F:binding	EC:3.4.13.0	no IPS match	gi|156555350|ref|XP_001604790.1|PREDICTED: similar to glutamate carboxypeptidase [Nasonia vitripennis]	XP_001604790	3.81631e-82	82	308.531	224	185
CMX00558_1	DV467597.1	ribonuclease P protein subunit p20	processing of precursor 7, ribonuclease P subunit [Homo sapiens]	759	20	0.559	3	F:protein binding; F:hydrolase activity; C:nucleus		PTHR15314 (PANTHER), SSF82704 (SUPERFAMILY)	gi|149479452|ref|XP_001509607.1|PREDICTED: similar to Processing of precursor 7, ribonuclease P subunit (S. cerevisiae) [Ornithorhynchus anatinus]	XP_001509607	1.10271e-14	57	84.3445	122	70
CMX00559_1	DY656704.1			987	0		0
CMX00560_1	DY656706.1	c-type lectin	C-type lectin [Litopenaeus vannamei]	945	8	0.495	3	F:binding; F:transporter activity; P:transport		IPR001304; IPR002345; IPR016186; IPR016187; PTHR22802 (PANTHER), PTHR22802:SF13 (PANTHER), SignalP (SIGNALP)	gi|157503109|gb|ABV58637.1|C-type lectin-like protein [Metapenaeus ensis]	ABV58637	2.9614e-08	60	63.5438	68	41
CMX00561_1	DY656707.1			703	0		0
CMX00562_1	DV943986.1			747	0		0
CMX00563_1	DY656709.1			977	0		0
CMX00564_1	DY656713.1	alpha-galactosidase alpha-n-acetylgalactosaminidase	alpha-galactosidase/alpha-n-acetylgalactosaminidase [Aedes aegypti]	715	20	0.777	2	P:metabolic process; F:catalytic activity		no IPS match	gi|110757127|ref|XP_001121693.1|PREDICTED: similar to CG5731-PA [Apis mellifera]	XP_001121693	1.10177e-66	79	256.914	238	189
CMX00565_1	DY307475.1	f-box protein 31	novel protein similar to mouse and human F-box protein 7 (FBXO7) [Danio rerio]	734	15	0.484	3	F:molecular_function; C:cellular_component; P:modification-dependent protein catabolic process		IPR001810; G3DSA:3.80.10.10 (GENE3D), PTHR20995 (PANTHER), PTHR20995:SF4 (PANTHER), SSF81383 (SUPERFAMILY)	gi|210032282|ref|NP_001037724.2|F-box protein 31 [Rattus norvegicus] >gi|205716468|sp|B2RYN2.1|FBX31_RAT RecName: Full=F-box only protein 31 >gi|187469181|gb|AAI66840.1| Fbxo31 protein [Rattus norvegicus]	NP_001037724	4.58922e-07	48	58.9214	159	77
CMX00566_1	DY656852.1	dedicator of cytokinesis 5	dedicator of cytokinesis 5 isoform 2 [Mus musculus]	722	20	0.638	3	C:cytoplasm; F:enzyme regulator activity; P:biological_process		no IPS match	gi|241140966|ref|XP_002404881.1|dock-1, putative [Ixodes scapularis] >gi|215493663|gb|EEC03304.1| dock-1, putative [Ixodes scapularis]	XP_002404881	2.67763e-12	68	76.2554	192	132
CMX00567_1	DY656717.1	lactamase, beta 2	lactamase, beta 2 isoform 1 [Canis familiaris]	997	20	0.661	1	F:hydrolase activity		IPR001279; G3DSA:3.60.15.10 (GENE3D), PTHR23131 (PANTHER), SSF56281 (SUPERFAMILY)	gi|115889594|ref|XP_785886.2|PREDICTED: hypothetical protein [Strongylocentrotus purpuratus] >gi|115929554|ref|XP_001177319.1| PREDICTED: hypothetical protein [Strongylocentrotus purpuratus]	XP_785886	1.47068e-53	70	214.157	217	152
CMX00568_1	DY656719.1	GTP-binding nuclear protein GSP1/Ran (RAS oncogene family)	Ras-related nuclear protein isoform [Marsupenaeus japonicus]	673	20	0.7425	10	P:regulation of gene expression, epigenetic; P:organelle organization; P:transcription; F:nucleotide binding; C:cytoplasm; F:protein binding; P:nucleobase, nucleoside, nucleotide and nucleic acid metabolic process; F:hydrolase activity; P:protein transport; C:nucleus	EC:3.6.5.1; EC:3.6.5.2; EC:3.6.5.3; EC:3.6.5.4	tmhmm (TMHMM)	gi|68349617|gb|AAY96646.1|Ras-related nuclear protein isoform [Marsupenaeus japonicus]	AAY96646	3.83713e-47	75	191.815	150	113
CMX00569_1	DY656720.1	GJ22716 [Drosophila virilis]	CG14280-PA [Drosophila melanogaster]	1006	20	0.489	0			no IPS match	gi|195391912|ref|XP_002054603.1|GJ22716 [Drosophila virilis] >gi|194152689|gb|EDW68123.1| GJ22716 [Drosophila virilis]	XP_002054603	4.54868e-10	54	69.707	93	51
CMX00570_1	DY656721.1	COP9 signalosome complex subunit 4 (SGN4) (JAB1-containing signalosome subunit 4) [Tribolium casta	COP9 signalosome complex subunit 4 (SGN4) (JAB1-containing signalosome subunit 4) [Tribolium castaneum]	748	20	0.834	8	F:protein binding; P:protein modification process; F:catalytic activity; P:anatomical structure morphogenesis; P:cell differentiation; P:multicellular organismal development; C:nucleus; C:protein complex		no IPS match	gi|242019704|ref|XP_002430299.1|COP9 signalosome complex subunit, putative [Pediculus humanus corporis] >gi|212515414|gb|EEB17561.1| COP9 signalosome complex subunit, putative [Pediculus humanus corporis]	XP_002430299	2.47897e-96	88	355.525	239	211
CMX00571_1	DY656798.1	archain 1 (Coatomer subunit delta)	delta-coatomer protein CG14813-PA [Drosophila melanogaster]	731	20	0.7095	1	P:transport		IPR011012; PTHR10121 (PANTHER)	gi|42543996|ref|NP_973722.1|archain 1 like [Danio rerio] >gi|29791568|gb|AAH50499.1| Archain 1 like [Danio rerio] >gi|49902633|gb|AAH75749.1| Archain 1 like [Danio rerio]	NP_973722	4.32066e-48	71	184.882	103	74
CMX00572_1	DY656723.1	serine incorporator 3	tumor differentially expressed 2 [Homo sapiens]	728	20	0.65	7	P:regulation of biological process; P:cell death; C:cell; P:lipid metabolic process; F:protein binding; C:Golgi apparatus; C:plasma membrane		no IPS match	gi|241647490|ref|XP_002411145.1|conserved hypothetical protein [Ixodes scapularis] >gi|215503775|gb|EEC13269.1| conserved hypothetical protein [Ixodes scapularis]	XP_002411145	2.373e-32	66	142.895	172	115
CMX00573_1	DY656894.1	cytochrome p450	Probable cytochrome P450 305a1 (CYPCCCVA1) [Tribolium castaneum]	876	20	0.5485	3	F:catalytic activity; F:electron carrier activity; F:binding		IPR001128; IPR002401; PTHR19383:SF60 (PANTHER)	gi|225548287|gb|ACN93795.1|cytochrome p450 [Reticulitermes flavipes]	ACN93795	2.13332e-38	60	149.058	121	73
CMX00574_1	DY656728.1			975	0		0
CMX00575_1	DY656732.1	3-hydroxyisobutyrate dehydrogenase [Aedes aegypti]	3-hydroxyisobutyrate dehydrogenase [Aedes aegypti]	988	0		0
CMX00576_1	DY656865.1			980	0		0
CMX00577_1	DY656866.1	sec6 (Exocyst complex component 3)	exocyst complex component 3, partial [Strongylocentrotus purpuratus]	710	20	0.721	15	C:plasma membrane; C:cell; P:transport; P:cytoskeleton organization; P:cell-cell signaling; P:anatomical structure morphogenesis; P:cellular component organization; P:cell differentiation; C:protein complex; C:cytoplasm; P:regulation of biological process; P:multicellular organismal development; P:biological_process; P:organelle organization; P:protein transport		no IPS match	gi|66530328|ref|XP_395502.2|PREDICTED: similar to sec6 CG5341-PA [Apis mellifera]	XP_395502	1.04945e-53	72	213.772	181	131
CMX00578_1	DV111394.1			1220	0		0
CMX00579_1	DY656916.1	solute carrier family 25 (mitochondrial carrier phosphate carrier) member 3	solute carrier family 25 member 3 isoform b precursor isoform 1 [Macaca mulatta]	742	20	0.8925	6	C:plasma membrane; F:binding; C:mitochondrion; F:transporter activity; P:generation of precursor metabolites and energy; P:ion transport		no IPS match	gi|72010168|ref|XP_783048.1|PREDICTED: similar to Slc25a3-prov protein [Strongylocentrotus purpuratus] >gi|115939138|ref|XP_001195884.1| PREDICTED: similar to Slc25a3-prov protein [Strongylocentrotus purpuratus]	XP_783048	1.0307e-70	90	270.396	179	162
CMX00580_1	DY656738.1	forkhead box L1	forkhead box L1 [Homo sapiens]	660	20	0.827	13	P:multicellular organismal development; P:cell-cell signaling; P:regulation of biological process; P:transcription; P:anatomical structure morphogenesis; P:biosynthetic process; P:protein metabolic process; P:carbohydrate metabolic process; F:DNA binding; P:signal transduction; F:transcription factor activity; C:nucleoplasm; C:protein complex		no IPS match	gi|194208873|ref|XP_001916650.1|PREDICTED: similar to Forkhead box protein L1 (Forkhead-related protein FKHL11) (Forkhead-related transcription factor 7) (FREAC-7) [Equus caballus]	XP_001916650	1.44401e-43	78	179.874	137	108
CMX00581_1	DY656739.1	unknown function		737	0		0
CMX00582_1	DY656740.1	myst histone acetyltransferase 1	MYST histone acetyltransferase 1 [Apis mellifera]	989	20	0.71	4	C:chromosome; F:chromatin binding; C:nucleus; P:organelle organization		IPR000953; IPR016181; G3DSA:2.30.30.270 (GENE3D), PTHR10615 (PANTHER), PTHR10615:SF34 (PANTHER)	gi|66509734|ref|XP_625075.1|PREDICTED: similar to MYST histone acetyltransferase 1 [Apis mellifera]	XP_625075	5.65483e-74	75	281.952	239	181
CMX00583_1	DN202811.1	CG31688-PA [Tribolium castaneum]	CG31688-PA [Tribolium castaneum]	667	20	0.9325	0			IPR001602	gi|91088067|ref|XP_967758.1|PREDICTED: similar to CG31688 CG31688-PA [Tribolium castaneum]	XP_967758	4.71667e-66	95	254.603	137	131
CMX00583_2	DN739012.1			447	0		0
CMX00583_3	DV943608.1			682	0		0
CMX00583_4	DY656741.1			466	0		0
CMX00584_1	DY656742.1			460	0		0
CMX00585_1	DY656743.1	suppressor of ty	suppressor of ty [Aedes aegypti]	709	20	0.67	5	F:nucleic acid binding; P:regulation of biological process; P:transcription; P:embryonic development; C:nucleus		SignalP (SIGNALP)	gi|242006682|ref|XP_002424176.1|transcription elongation factor SPT6, putative [Pediculus humanus corporis] >gi|212507517|gb|EEB11438.1| transcription elongation factor SPT6, putative [Pediculus humanus corporis]	XP_002424176	5.94534e-57	73	224.557	213	157
CMX00586_1	DW584600.1	solute carrier family 22 (organic anion transporter) member 20	organic anion transporter 1 [Bos taurus]	865	20	0.49	1	P:transport		IPR011701; IPR016196; PTHR11600 (PANTHER), PS50850 (PROFILE), SignalP (SIGNALP), tmhmm (TMHMM)	gi|157822887|ref|NP_001099797.1|solute carrier family 22 (organic anion transporter), member 20 [Rattus norvegicus] >gi|149062125|gb|EDM12548.1| gene model 963, (NCBI) (predicted) [Rattus norvegicus]	NP_001099797	1.87762e-19	47	100.523	269	127
CMX00587_1	DY656934.1	26s protease regulatory subunit 4	26S proteasome regulatory chain 4 [Aedes aegypti]	744	20	0.964	9	F:peptidase activity; P:protein metabolic process; P:catabolic process; C:intracellular; C:protein complex; F:nucleotide binding; F:hydrolase activity; C:nucleus; C:cytosol	EC:3.6.4.3	tmhmm (TMHMM)	gi|170051679|ref|XP_001861875.1|26S protease regulatory subunit 4 [Culex quinquefasciatus] >gi|167872831|gb|EDS36214.1| 26S protease regulatory subunit 4 [Culex quinquefasciatus]	XP_001861875	8.16229e-100	97	367.081	191	186
CMX00588_1	DV943995.1			768	0		0
CMX00589_1	DY656938.1	dorsal switch protein 1, isoform F	Dorsal switch protein 1 CG12223-PE, isoform E [Drosophila melanogaster]	1070	20	0.7895	2	F:DNA binding; C:nucleus		IPR000135; IPR000910; IPR009071; IPR017967; PTHR13711 (PANTHER)	gi|242003301|ref|XP_002422686.1|High mobility group protein B2, putative [Pediculus humanus corporis] >gi|212505508|gb|EEB09948.1| High mobility group protein B2, putative [Pediculus humanus corporis]	XP_002422686	1.76059e-63	87	247.284	164	143
CMX00590_1	DY656751.1			736	0		0
CMX00592_1	DY656753.1	ketohexokinase	ketohexokinase [Rattus norvegicus]	804	20	0.788	2	F:kinase activity; P:carbohydrate metabolic process	EC:2.7.1.3	IPR011611; G3DSA:3.40.1190.20 (GENE3D), PTHR10584 (PANTHER), PTHR10584:SF22 (PANTHER), SSF53613 (SUPERFAMILY)	gi|47206419|emb|CAF94177.1|unnamed protein product [Tetraodon nigroviridis]	CAF94177	2.2333e-16	79	90.1225	63	50
CMX00593_1	DY656754.1			678	0		0
CMX00594_1	DW250213.1			1353	0		0
CMX00595_1	DY307370.1	peroxiredoxin 3	peroxiredoxin 3 [Mus musculus]	705	20	0.807	23	C:cytosol; C:protein complex; P:response to biotic stimulus; P:response to stress; P:catabolic process; F:protein binding; F:catalytic activity; F:antioxidant activity; P:biological_process; F:enzyme regulator activity; P:regulation of biological process; P:cell death; P:cellular homeostasis; P:cell proliferation; P:anatomical structure morphogenesis; P:multicellular organismal development; P:cel…	EC:1.11.1.15	no IPS match	gi|147906188|ref|NP_001086130.1|MGC83969 protein [Xenopus laevis] >gi|49256209|gb|AAH74236.1| MGC83969 protein [Xenopus laevis]	NP_001086130	3.92218e-77	80	291.582	207	167
CMX00596_1	DY307371.1	NADH dehydrogenase subunit 1	NADH dehydrogenase subunit 1 [Callinectes sapidus]	747	20	0.862	1	C:cell		IPR001694; SignalP (SIGNALP), tmhmm (TMHMM)	gi|52220938|ref|YP_086840.1|NADH dehydrogenase subunit 1 [Callinectes sapidus] >gi|38324744|gb|AAR16555.1| NADH dehydrogenase subunit 1 [Callinectes sapidus]	YP_086840	9.44194e-88	90	327.02	241	217
CMX00597_1	DY656946.1	mid1 interacting protein 1	gastrulation specific protein [Danio rerio]	752	20	0.5045	0			no IPS match	gi|241096187|ref|XP_002409548.1|Mid1-interacting protein, putative [Ixodes scapularis] >gi|215492773|gb|EEC02414.1| Mid1-interacting protein, putative [Ixodes scapularis]	XP_002409548	9.10158e-14	64	81.2629	90	58
CMX00598_1	DV466816.1			762	0		0
CMX00599_1	DY656760.1	GPN-loop GTPase 2 (ATP binding domain 1 family, member B)	ATP binding domain 1 family, member B [Mus musculus]	881	20	0.7465	3	F:nucleotide binding; P:biological_process; C:cellular_component		no IPS match	gi|241252415|ref|XP_002403662.1|GPN-loop GTPase, putative [Ixodes scapularis] >gi|215496532|gb|EEC06172.1| GPN-loop GTPase, putative [Ixodes scapularis]	XP_002403662	1.08936e-26	74	124.02	55	41
CMX00600_1	DN551270.1	s-adenosylhomocysteine hydrolase	adenosylhomocysteinase [Strongylocentrotus purpuratus]	784	20	0.897	10	P:anatomical structure morphogenesis; P:multicellular organismal development; P:metabolic process; F:hydrolase activity; P:regulation of biological process; P:growth; F:protein binding; P:biological_process; P:embryonic development; P:cellular amino acid and derivative metabolic process	EC:3.3.1.1	no IPS match	gi|72110134|ref|XP_780172.1|PREDICTED: similar to adenosylhomocysteinase [Strongylocentrotus purpuratus] >gi|115974434|ref|XP_001177944.1| PREDICTED: similar to adenosylhomocysteinase [Strongylocentrotus purpuratus]	XP_780172	8.07475e-106	93	357.836	117	109
CMX00601_1	DY307378.1	conserved hypothetical protein [Culex quinquefasciatus]	ENSANGP00000023397 [Anopheles gambiae str. PEST]	1041	1	0.66	0			tmhmm (TMHMM)	gi|170044383|ref|XP_001849829.1|conserved hypothetical protein [Culex quinquefasciatus] >gi|167867561|gb|EDS30944.1| conserved hypothetical protein [Culex quinquefasciatus]	XP_001849829	6.52031e-07	66	59.3066	106	71
CMX00602_1	DY307627.1	storkhead box 1	knockout CG10573-PA [Apis mellifera]	1015	20	0.483	1	P:motor axon guidance		PTHR22437 (PANTHER)	gi|156549256|ref|XP_001599432.1|PREDICTED: similar to Knockout [Nasonia vitripennis]	XP_001599432	3.52738e-18	51	96.6709	212	110
CMX00603_1	DY656764.1	dendritic cell protein	dendritic cell protein [Aedes aegypti]	772	20	0.728	4	P:organelle organization; C:Golgi apparatus; P:protein transport; C:cytosol		PTHR15350 (PANTHER), PTHR15350:SF3 (PANTHER)	gi|242022615|ref|XP_002431735.1|dendritic cell protein, putative [Pediculus humanus corporis] >gi|212517050|gb|EEB18997.1| dendritic cell protein, putative [Pediculus humanus corporis]	XP_002431735	9.43904e-56	77	207.223	122	95
CMX00604_1	DY656958.1	MAX binding protein	MAX binding protein [Homo sapiens]	1312	20	0.915	4	F:transcription regulator activity; P:transcription; P:regulation of biological process; C:nucleus		SignalP (SIGNALP), tmhmm (TMHMM)	gi|224076765|ref|XP_002199799.1|PREDICTED: similar to Mnt protein [Taeniopygia guttata]	XP_002199799	5.14759e-10	92	70.0922	40	37
CMX00605_1	DY307844.1			270	0		0
CMX00606_1	DV642134.1			786	0		0
CMX00607_1	DY656776.1			988	0		0
CMX00608_1	DV943732.1			687	0		0
CMX00609_1	DY307469.1			918	0		0
CMX00610_1	DY656781.1	teratocyte released chitinase	chitinase [Fenneropenaeus chinensis]	1477	20	0.6625	7	C:extracellular region; F:hydrolase activity; F:carbohydrate binding; F:binding; P:carbohydrate metabolic process; P:catabolic process; P:cellular component organization	EC:3.2.1.14	no IPS match	gi|166219081|gb|ABY85409.1|chitinase [Scylla serrata]	ABY85409	0	86	661.374	447	387
CMX00611_1	DV944039.1			1287	0		0
CMX00612_1	DW584917.1	cytochrome p450	cytochrome P450 [Aedes aegypti]	779	20	0.538	1	F:binding		no IPS match	gi|189241724|ref|XP_001809620.1|PREDICTED: similar to cytochrome P450 [Tribolium castaneum]	XP_001809620	1.64306e-29	57	133.65	205	117
CMX00613_1	DV643011.1	glutamate dehydrogenase	glutamate dehydrogenase [Bombyx mori]	1687	20	0.895	4	P:cellular amino acid and derivative metabolic process; F:catalytic activity; P:metabolic process; F:binding		IPR006095; IPR006096; IPR006097; IPR016040; G3DSA:1.10.287.140 (GENE3D), G3DSA:3.40.192.10 (GENE3D), PTHR11606 (PANTHER), SSF53223 (SUPERFAMILY)	gi|186920389|gb|ACC95446.1|glutamate dehydrogenase [Litopenaeus vannamei]	ACC95446	0	97	1003.82	520	508
CMX00614_1	DY656874.1	RUN and FYVE domain containing protein 1	RUN and FYVE domain-containing 2 isoform 3 [Danio rerio]	962	20	0.794	3	F:binding; P:transport; P:cellular component organization		SignalP (SIGNALP), tmhmm (TMHMM)	gi|170048095|ref|XP_001851533.1|RUN and FYVE domain containing protein 1 [Culex quinquefasciatus] >gi|167870285|gb|EDS33668.1| RUN and FYVE domain containing protein 1 [Culex quinquefasciatus]	XP_001851533	4.61007e-73	85	278.87	211	181
CMX00615_1	DW584532.1	peptidylprolyl isomerase -like 4	Peptidylprolyl isomerase (cyclophilin)-like 4 [Gallus gallus]	1265	20	0.801	5	P:protein metabolic process; F:RNA binding; F:catalytic activity; C:nucleus; F:nucleotide binding	EC:5.2.1.8	no IPS match	gi|110761350|ref|XP_001121334.1|PREDICTED: similar to CG5808-PA [Apis mellifera]	XP_001121334	7.47318e-59	82	232.261	313	257
CMX00616_1	DN635101.1	6-pyruvoyltetrahydropterin synthase	6-pyruvoyl tetrahydrobiopterin synthase precursor (PTPS) (PTP synthase) [Gallus gallus]	791	20	0.751	3	F:catalytic activity; P:biosynthetic process; F:binding	EC:4.2.3.12	IPR007115; IPR007116; G3DSA:3.30.479.10 (GENE3D), SSF55620 (SUPERFAMILY)	gi|156545440|ref|XP_001606725.1|PREDICTED: similar to 6-pyruvoyltetrahydropterin synthase, putative [Nasonia vitripennis]	XP_001606725	2.80794e-16	76	89.7373	139	107
CMX00617_1	DY656972.1			498	0		0
CMX00618_1	DY307730.1			677	0		0
CMX00619_1	DY656882.1	citrate synthase	citrate synthase [Aedes aegypti]	759	20	0.89	8	P:carbohydrate metabolic process; F:transferase activity; P:response to stress; C:mitochondrion; P:generation of precursor metabolites and energy; P:catabolic process; P:biosynthetic process; P:metabolic process	EC:2.3.3.1	no IPS match	gi|211970692|emb|CAR98205.1|citrate synthase [Brissopsis lyrifera]	CAR98205	1.05819e-41	90	174.096	99	90
CMX00620_1	DY656812.1	cullin	cullin [Homo sapiens]	785	20	0.5475	3	F:ubiquitin protein ligase binding; P:ubiquitin-dependent protein catabolic process; C:cullin-RING ubiquitin ligase complex		PTHR11932 (PANTHER), PTHR11932:SF2 (PANTHER)	gi|149040539|gb|EDL94577.1|similar to 2700078E11Rik protein, isoform CRA_a [Rattus norvegicus]	EDL94577	1.28412e-13	56	80.8777	124	70
CMX00621_1	DY307403.1			780	0		0
CMX00622_1	DY656816.1	transcription factor btf3 homolog 4	bicaudal CG3644-PA, isoform A [Apis mellifera]	729	20	0.811	2	F:molecular_function; C:cellular_component		IPR002715; PTHR10351 (PANTHER)	gi|242002666|ref|XP_002435976.1|RNA polymerase II proteinral transcription factor BTF3, putative [Ixodes scapularis] >gi|215499312|gb|EEC08806.1| RNA polymerase II proteinral transcription factor BTF3, putative [Ixodes scapularis]	XP_002435976	1.49305e-50	81	203.371	159	130
CMX00623_1	DY657431.1	Mediator of RNA polymerase II transcription subunit 31	Mediator of RNA polymerase II transcription subunit 31 (Mediator complex subunit SOH1) [Apis mellifera]	1311	20	0.7965	5	C:nucleoplasm; C:protein complex; F:transcription regulator activity; P:regulation of biological process; P:transcription		IPR008831	gi|195497115|ref|XP_002095965.1|GE25426 [Drosophila yakuba] >gi|194182066|gb|EDW95677.1| GE25426 [Drosophila yakuba]	XP_002095965	2.0658e-51	80	207.608	145	117
CMX00624_1	DV112080.1	partial optokinetic response b (Transmembrane protein 11)	partial optokinetic response b [Danio rerio]	722	20	0.855	5	P:biological_process; P:multicellular organismal development; C:cytoplasmic membrane-bounded vesicle; C:Golgi apparatus; C:cell		no IPS match	gi|242005716|ref|XP_002423708.1|protein pob, putative [Pediculus humanus corporis] >gi|212506893|gb|EEB10970.1| protein pob, putative [Pediculus humanus corporis]	XP_002423708	2.91956e-59	88	232.261	233	207
CMX00625_1	DY656820.1	zinc an1 type domain 2b	zinc finger, AN1 type domain 2B [Rattus norvegicus]	906	20	0.5985	1	F:binding		no IPS match	gi|195576330|ref|XP_002078029.1|GD23232 [Drosophila simulans] >gi|194190038|gb|EDX03614.1| GD23232 [Drosophila simulans]	XP_002078029	1.94546e-46	60	190.274	229	139
CMX00626_1	DY656821.1			626	0		0
CMX00627_1	DY656822.1	C-type LECtin family member (clec-200)	Hoglet [Monosiga ovata]	985	17	0.423529	5	F:chitin binding; P:chitin metabolic process; C:extracellular region; C:peptidoglycan-based cell wall; P:polysaccharide catabolic process		SignalP (SIGNALP)	gi|221101705|ref|XP_002170206.1|PREDICTED: hypothetical protein, partial [Hydra magnipapillata]	XP_002170206	1.56063e-07	38	61.2326	193	74
CMX00628_1	DY656824.1	protective antigen 4d8	protective antigen 4D8 [Hyalomma marginatum]	630	20	0.602	0			PTHR13293 (PANTHER), PTHR13293:SF6 (PANTHER)	gi|66517510|ref|XP_395252.2|PREDICTED: similar to CG8580-PA, isoform A [Apis mellifera]	XP_395252	1.18504e-28	60	130.183	185	112
CMX00629_1	DY656994.1	40s ribosomal protein s3a	40S ribosomal protein S3a (C3 protein) [Tribolium castaneum]	866	20	0.842	4	F:structural molecule activity; C:ribosome; P:translation; P:organelle organization	EC:3.6.5.3	IPR001593; IPR018281	gi|188523813|gb|ACD61705.1|ribosomal protein S3 [Chironomus riparius]	ACD61705	1.40794e-91	82	340.117	235	194
CMX00630_1	DY656996.1	thrombospondin	thrombospondin [Aedes aegypti]	1140	20	0.5455	3	C:plasma membrane; P:biological_process; P:multicellular organismal development		SignalP (SIGNALP)	gi|242015135|ref|XP_002428229.1|Thrombospondin-3 precursor, putative [Pediculus humanus corporis] >gi|212512790|gb|EEB15491.1| Thrombospondin-3 precursor, putative [Pediculus humanus corporis]	XP_002428229	4.31783e-47	57	133.265	109	63
CMX00631_1	DY657006.1			565	0		0
CMX00632_1	DY657003.1	beta-1,3-glucuronyltransferase s, p	beta-1,3-glucuronyltransferase s, p [Aedes aegypti]	947	20	0.6915	5	F:transferase activity; C:cell; P:biosynthetic process; P:protein metabolic process; P:carbohydrate metabolic process	EC:2.4.1.135	IPR005027; G3DSA:3.90.550.10 (GENE3D), SignalP (SIGNALP), tmhmm (TMHMM), SSF53448 (SUPERFAMILY)	gi|157108244|ref|XP_001650142.1|beta-1,3-glucuronyltransferase s, p [Aedes aegypti] >gi|108879377|gb|EAT43602.1| beta-1,3-glucuronyltransferase s, p [Aedes aegypti]	XP_001650142	3.46589e-41	75	172.94	157	118
CMX00633_1	DY308158.1	angio- migratory cell protein	angio-associated, migratory cell protein [Homo sapiens]	759	20	0.674	4	C:cell; F:carbohydrate binding; P:multicellular organismal development; P:biological_process		no IPS match	gi|156615360|ref|XP_001647547.1|predicted protein [Nematostella vectensis] >gi|156214780|gb|EDO35758.1| predicted protein [Nematostella vectensis]	XP_001647547	3.75495e-47	72	192.2	151	110
CMX00634_1	DV944467.1	cop-coated vesicle membrane protein p24	logjam CG10733-PA, isoform A [Apis mellifera]	747	20	0.7725	2	P:transport; C:cell		IPR000348; IPR009038; PTHR22811 (PANTHER), PTHR22811:SF9 (PANTHER), SignalP (SIGNALP), tmhmm (TMHMM), SSF101576 (SUPERFAMILY)	gi|225713118|gb|ACO12405.1|Transmembrane emp24 domain-containing protein 5 precursor [Lepeophtheirus salmonis]	ACO12405	1.6218e-63	77	246.514	202	156
CMX00635_1	DY657012.1	DEAD (Asp-Glu-Ala-Asp) box polypeptide 5 (ATP-dependent RNA helicase)	DEAD (Asp-Glu-Ala-Asp) box polypeptide 5 [Tribolium castaneum]	719	20	0.778	3	F:nucleic acid binding; F:nucleotide binding; F:hydrolase activity		no IPS match	gi|156553787|ref|XP_001602045.1|PREDICTED: similar to GH10652p [Nasonia vitripennis]	XP_001602045	2.17053e-62	81	242.662	166	135
CMX00636_1	DY657015.1	valacyclovir hydrolase	valacyclovir hydrolase [Aedes aegypti]	678	16	0.723125	1	F:hydrolase activity		no IPS match	gi|156405920|ref|XP_001640979.1|predicted protein [Nematostella vectensis] >gi|156228116|gb|EDO48916.1| predicted protein [Nematostella vectensis]	XP_001640979	3.41298e-11	70	72.4034	75	53
CMX00637_1	DY657022.1			979	0		0
CMX00638_1	DY656844.1	no ocelli (Zinc finger protein Noc)	no ocelli CG4491-PA [Apis mellifera]	1017	20	0.5845	2	P:multicellular organismal development; P:cell proliferation		no IPS match	gi|242006980|ref|XP_002424320.1|conserved hypothetical protein [Pediculus humanus corporis] >gi|212507720|gb|EEB11582.1| conserved hypothetical protein [Pediculus humanus corporis]	XP_002424320	1.38755e-30	45	137.887	334	152
CMX00639_1	DY656845.1	Cip4	Cip4 CG15015-PA [Apis mellifera]	644	20	0.7495	4	P:multicellular organismal development; F:protein binding; P:signal transduction; P:cytoskeleton organization		no IPS match	gi|91091512|ref|XP_969385.1|PREDICTED: similar to Cip4 CG15015-PB, partial [Tribolium castaneum]	XP_969385	1.34043e-59	78	233.032	193	151
CMX00640_1	DV467142.1	eukaryotic translation initiation factor 5a	translation initiation factor 5A [Bombyx mori]	1535	20	0.847	9	F:RNA binding; F:translation factor activity, nucleic acid binding; P:regulation of biological process; P:translation; P:protein modification process; P:cellular amino acid and derivative metabolic process; F:binding; P:cellular component organization; C:ribosome		IPR001884; IPR008991; IPR012340; IPR014722; IPR016027; IPR019769; IPR020189; PTHR11673:SF2 (PANTHER)	gi|113171152|gb|ABI30653.1|eukaryotic translation initiation factor 5A [Penaeus monodon]	ABI30653	6.69219e-76	95	289.271	157	150
CMX00641_1	DY656847.1	CG33171-PC, isoform C [Tribolium castaneum]	CG33171-PC, isoform C [Tribolium castaneum]	974	0		0
CMX00642_1	DW249773.1	alpha 2-macroglobulin	alpha-2-macroglobulin [Macrobrachium rosenbergii]	2101	20	0.5875	1	C:extracellular region		no IPS match	gi|118076609|gb|ABK60046.1|alpha-2-macroglobulin [Macrobrachium rosenbergii]	ABK60046	5.84873e-176	69	471.085	344	238
CMX00643_1	DY656896.1			717	0		0
CMX00644_1	DW249462.1	cofilin actin-depolymerizing factor homolog	actin depolymerizing factor [Aedes aegypti]	785	20	0.796	2	F:actin binding; C:intracellular		IPR002108; IPR017904; G3DSA:3.40.20.10 (GENE3D), PTHR11913 (PANTHER), PTHR11913:SF12 (PANTHER), SSF55753 (SUPERFAMILY)	gi|195382581|ref|XP_002050008.1|GJ21900 [Drosophila virilis] >gi|194144805|gb|EDW61201.1| GJ21900 [Drosophila virilis]	XP_002050008	4.51454e-51	81	205.297	147	120
CMX00645_1	DY307746.1	coiled-coil domain containing 53	Coiled-coil domain-containing protein 53 [Apis mellifera]	990	20	0.687	3	F:molecular_function; P:biological_process; C:cellular_component		IPR019309; PTHR13015 (PANTHER)	gi|156543316|ref|XP_001605980.1|PREDICTED: similar to GA20344-PA [Nasonia vitripennis]	XP_001605980	1.62435e-20	57	104.375	175	101
CMX00646_1	DV944368.1	neurotransmitter gated ion channel	nicotinic acetylcholine receptor subunit Dalpha7 [Strongylocentrotus purpuratus]	1311	20	0.4945	3	P:ion transport; C:cell; F:ion channel activity		IPR006029; IPR006201; IPR006202; PTHR18945:SF56 (PANTHER), SignalP (SIGNALP), tmhmm (TMHMM)	gi|157954021|ref|NP_001103247.1|nicotinic acetylcholine receptor alpha 10 subunit [Tribolium castaneum] >gi|154810991|gb|ABS86914.1| nicotinic acetylcholine receptor subunit alpha10 [Tribolium castaneum]	NP_001103247	5.2655e-47	49	192.971	406	202
CMX00647_1	DY656900.1			741	0		0
CMX00648_1	DY656904.1			1306	0		0
CMX00649_1	DY656906.1	cg4658- isoform a	CG4658-PA, isoform A [Apis mellifera]	755	6	0.515	2	C:intracellular; F:binding		IPR007087	gi|242009324|ref|XP_002425439.1|conserved hypothetical protein [Pediculus humanus corporis] >gi|212509265|gb|EEB12701.1| conserved hypothetical protein [Pediculus humanus corporis]	XP_002425439	1.29888e-15	52	65.0846	75	39
CMX00650_1	DY656907.1	ornithine decarboxylase	Ornithine decarboxylase (ODC) [Apis mellifera]	959	20	0.7775	3	P:biosynthetic process; P:cellular amino acid and derivative metabolic process; F:catalytic activity		SignalP (SIGNALP), tmhmm (TMHMM)	gi|193706848|ref|XP_001946073.1|PREDICTED: similar to AGAP011805-PA [Acyrthosiphon pisum]	XP_001946073	1.09015e-16	82	84.3445	39	32
CMX00651_1	DY656908.1	import inner membrane translocase subunit tim50-C	translocase of inner mitochondrial membrane 50 homolog [Danio rerio]	746	20	0.6515	2	P:mitochondrion organization; C:mitochondrion		PTHR12210 (PANTHER), PTHR12210:SF3 (PANTHER), tmhmm (TMHMM), SSF56784 (SUPERFAMILY)	gi|157112431|ref|XP_001657532.1|hypothetical protein AaeL_AAEL006124 [Aedes aegypti] >gi|108878093|gb|EAT42318.1| conserved hypothetical protein [Aedes aegypti]	XP_001657532	5.20828e-38	64	161.77	187	121
CMX00652_1	DY656910.1	phosphatidylserine decarboxylase proenzyme	myosin light chain kinase [Dictyostelium discoideum AX4]	995	20	0.5195	3	F:protein kinase activity; F:nucleotide binding; P:protein modification process		IPR000008; IPR000719; IPR008973; IPR011009; IPR017441; IPR017442; IPR018029; IPR020477; G3DSA:2.60.40.150 (GENE3D), G3DSA:3.30.200.20 (GENE3D), PTHR10024 (PANTHER)	gi|189198892|ref|XP_001935783.1|phosphatidylserine decarboxylase proenzyme [Pyrenophora tritici-repentis Pt-1C-BFP] >gi|187982882|gb|EDU48370.1| phosphatidylserine decarboxylase proenzyme [Pyrenophora tritici-repentis Pt-1C-BFP]	XP_001935783	7.58451e-18	51	95.5153	178	92
CMX00653_1	DY307384.1			826	0		0
CMX00654_1	DY656912.1			722	0		0
CMX00654_2	DV642228.1			687	0		0
CMX00655_1	DN551295.1			1299	0		0
CMX00656_1	DY656914.1	bursicon hormone beta subunit	bursicon-like protein [Tribolium castaneum]	738	20	0.7745	5	C:extracellular space; C:protein complex; F:receptor binding; P:multicellular organismal development; P:signal transduction		PTHR21424 (PANTHER)	gi|161016061|gb|ABX55996.1|bursicon beta [Carcinus maenas]	ABX55996	5.98953e-71	100	271.166	138	138
CMX00657_1	DY656915.1			679	0		0
CMX00658_1	DY307389.1			996	0		0
CMX00659_1	DW249773.1	alpha-2-macroglobulin precursor splice variant 1 tam	alpha-2-macroglobulin [Macrobrachium rosenbergii]	975	20	0.6395	1	C:extracellular region		no IPS match	gi|118076609|gb|ABK60046.1|alpha-2-macroglobulin [Macrobrachium rosenbergii]	ABK60046	2.67645e-84	69	316.235	324	224
CMX00660_1	DY307393.1			774	0		0
CMX00661_1	DY656920.1	CG14681, isoform B (DOMON domain-containing protein) [Drosophila melanogaster]	CG12492-PA [Apis mellifera]	730	20	0.544	2	P:cellular amino acid and derivative metabolic process; P:metabolic process		no IPS match	gi|110749604|ref|XP_393508.3|PREDICTED: similar to CG12492-PA [Apis mellifera]	XP_393508	1.95904e-34	58	149.828	160	93
CMX00662_1	DV111698.1	C-type lectin protein [Fenneropenaeus chinensis]	C-type lectin protein [Fenneropenaeus chinensis]	777	0		0
CMX00663_1	DY656924.1	mitogen-activated protein kinase 2	mitogen-activated protein kinase 2 [Toxoplasma gondii]	714	20	0.8975	6	F:protein kinase activity; F:signal transducer activity; P:protein modification process; F:nucleotide binding; P:signal transduction; P:cellular amino acid and derivative metabolic process	EC:2.7.11.24	SignalP (SIGNALP), tmhmm (TMHMM)	gi|66810219|ref|XP_638833.1|extracellular response kinase [Dictyostelium discoideum AX4] >gi|74996912|sp|Q54QB1.1|ERK2_DICDI RecName: Full=Extracellular signal-regulated kinase 2; Short=ERK2; AltName: Full=Defective in aggregation protein C; AltName: Full=MAP kinase 2 >gi|60467416|gb|EAL65439.1| extracellular response kinase [Dictyostelium discoideum AX4]	XP_638833	9.7194e-39	92	164.081	188	173
CMX00664_1	DY656925.1			1593	0		0
CMX00665_1	DY656926.1			712	0		0
CMX00666_1	DY656927.1			724	0		0
CMX00667_1	DY656928.1			712	0		0
CMX00668_1	DY656929.1	lysozyme i-1	GA19580-PA [Drosophila pseudoobscura]	941	20	0.6195	2	F:hydrolase activity; P:carbohydrate metabolic process	EC:3.2.1.17	IPR008597; IPR018247; SignalP (SIGNALP), SSF53955 (SUPERFAMILY)	gi|195380469|ref|XP_002048993.1|GJ21007 [Drosophila virilis] >gi|194143790|gb|EDW60186.1| GJ21007 [Drosophila virilis]	XP_002048993	5.48426e-31	62	139.043	126	79
CMX00669_1	DY656931.1	secreted protein, putative [Ixodes scapularis]	Syndecan CG10497-PA, isoform A, partial [Apis mellifera]	752	1	0.71	2	C:membrane; F:cytoskeletal protein binding		SignalP (SIGNALP)	gi|241304189|ref|XP_002407594.1|secreted protein, putative [Ixodes scapularis] >gi|215497204|gb|EEC06698.1| secreted protein, putative [Ixodes scapularis]	XP_002407594	9.12272e-06	71	54.6842	46	33
CMX00670_1	DY656936.1	phosphatidylinositol glycan anchor class h	phosphatidylinositol glycan anchor biosynthesis, class H [Homo sapiens]	697	16	0.629375	5	F:transferase activity; P:biosynthetic process; P:protein modification process; P:lipid metabolic process; C:endoplasmic reticulum		no IPS match	gi|238231743|ref|NP_001154058.1|Phosphatidylinositol N-acetylglucosaminyltransferase subunit H [Oncorhynchus mykiss] >gi|225703704|gb|ACO07698.1| Phosphatidylinositol N-acetylglucosaminyltransferase subunit H [Oncorhynchus mykiss]	NP_001154058	4.90727e-08	67	62.003	73	49
CMX00671_1	DV466972.1	neurolysin (metallopeptidase m3 family, Neurotensin endopeptidase), mitochondrial	Neurolysin, mitochondrial precursor (Neurotensin endopeptidase) (Mitochondrial oligopeptidase M)	771	20	0.7105	3	F:binding; F:peptidase activity; C:mitochondrion		no IPS match	gi|156403871|ref|XP_001640131.1|predicted protein [Nematostella vectensis] >gi|156227264|gb|EDO48068.1| predicted protein [Nematostella vectensis]	XP_001640131	2.87088e-50	74	202.601	198	148
CMX00672_1	DY656939.1			735	0		0
CMX00673_1	DY308044.1			1553	0		0
CMX00674_1	DN551127.1	unknown function		706	0		0
CMX00675_1	DY307407.1	guanine nucleotide exchange factor	Guanine nucleotide exchange factor MSS4 (Rab-interacting factor) [Tribolium castaneum]	676	20	0.6495	3	F:enzyme regulator activity; P:signal transduction; P:biological_process		IPR007515; IPR011057; IPR011323; PTHR13276 (PANTHER)	gi|91086113|ref|XP_967994.1|PREDICTED: similar to AGAP008798-PA [Tribolium castaneum]	XP_967994	3.47818e-24	67	115.546	109	74
CMX00676_1	DY656947.1	heat shock 70kda protein 14	heat shock 70kDa protein 14 isoform 1 [Canis familiaris]	721	20	0.57	1	F:nucleotide binding		no IPS match	gi|73949018|ref|XP_535180.2|PREDICTED: similar to heat shock 70kDa protein 14 isoform 1 [Canis familiaris]	XP_535180	2.94677e-27	58	125.946	178	104
CMX00677_1	DY656948.1			974	0		0
CMX00678_1	DW250216.1	pteridine reductase	pteridine reductase [Methylococcus capsulatus str. Bath]	880	20	0.605	3	P:metabolic process; F:catalytic activity; F:binding		IPR002198; IPR002347; IPR016040; PTHR19410:SF49 (PANTHER)	gi|156392799|ref|XP_001636235.1|predicted protein [Nematostella vectensis] >gi|156223336|gb|EDO44172.1| predicted protein [Nematostella vectensis]	XP_001636235	1.43132e-30	64	137.502	221	143
CMX00679_1	DY307634.1	S-adenosyl-L-homocysteine hydrolase	S-adenosyl-L-homocysteine hydrolase [Bacteroides fragilis YCH46]	720	20	0.778	5	F:hydrolase activity; C:cytoplasm; P:metabolic process; F:binding; P:cellular amino acid and derivative metabolic process	EC:3.3.1.1	no IPS match	gi|218780348|ref|YP_002431666.1|S-adenosyl-L-homocysteine hydrolase [Desulfatibacillum alkenivorans AK-01] >gi|218761732|gb|ACL04198.1| adenosylhomocysteinase [Desulfatibacillum alkenivorans AK-01]	YP_002431666	4.473e-84	79	314.694	236	187
CMX00680_1	DV944552.1	cmc1 protein (COX assembly mitochondrial protein homolog)	CG17996-PA [Tribolium castaneum]	752	20	0.714	1	F:binding		IPR013892	gi|226502030|ref|NP_001140193.1|Cmc1 protein [Bombyx mori] >gi|221579648|gb|ACM24344.1| CMC1 [Bombyx mori]	NP_001140193	1.39767e-30	77	137.117	95	74
CMX00681_1	DY308567.1	proprotein convertase subtilisin kexin type 1	proprotein convertase subtilisin/kexin type 1 [Rattus norvegicus]	1177	20	0.615	7	F:protein binding; F:binding; C:cytoplasmic membrane-bounded vesicle; C:extracellular space; P:protein modification process; P:protein metabolic process; F:peptidase activity		SignalP (SIGNALP), tmhmm (TMHMM)	gi|221109735|ref|XP_002170887.1|PREDICTED: similar to predicted protein [Hydra magnipapillata]	XP_002170887	1.14849e-74	63	284.648	359	229
CMX00682_1	DN550822.1	laminin gamma 1 precursor [Anopheles gambiae]	laminin gamma 1 precursor [Anopheles gambiae]	1220	0		0
CMX00683_1	DN739436.1	V-type proton ATPase 16 kDa proteolipid subunit	Vacuolar ATP synthase 16 kDa proteolipid subunit (Ductin) (VHA16K) [Tribolium castaneum]	935	20	0.9135	4	F:transporter activity; P:generation of precursor metabolites and energy; P:nucleobase, nucleoside, nucleotide and nucleic acid metabolic process; P:ion transport		IPR000245; IPR002379; IPR011555; PTHR10263 (PANTHER), tmhmm (TMHMM)	gi|2493142|sp|Q26250.1|VATL_NEPNORecName: Full=V-type proton ATPase 16 kDa proteolipid subunit; Short=V-ATPase 16 kDa proteolipid subunit; AltName: Full=Vacuolar proton pump 16 kDa proteolipid subunit >gi|251353|gb|AAB22508.1| vacuolar H(+)-ATPase proteolipid subunit homolog [Nephrops norvegicus]	Q26250	1.67777e-48	95	197.208	154	147
CMX00684_1	DY307622.1			988	0		0
CMX00685_1	DW249825.1	CG8444-PA [Apis mellifera]	CG8444-PA [Tribolium castaneum]	794	5	0.506	2	F:receptor activity; C:integral to membrane		no IPS match	gi|91082273|ref|XP_973593.1|PREDICTED: similar to conserved hypothetical protein [Tribolium castaneum]	XP_973593	4.08609e-15	45	85.8853	255	116
CMX00686_1	DY307417.1			715	0		0
CMX00687_1	DY307717.1			1013	0		0
CMX00688_1	DY307714.1	zinc finger protein 598	zinc finger protein 598 [Rattus norvegicus]	957	20	0.7005	3	F:protein binding; F:binding; C:intracellular		IPR001841; IPR007087; IPR015880; IPR018957; G3DSA:3.30.40.10 (GENE3D), PTHR22938 (PANTHER), SSF57850 (SUPERFAMILY)	gi|110760802|ref|XP_391897.3|PREDICTED: similar to CG11414-PA [Apis mellifera]	XP_391897	9.51609e-87	75	324.324	240	180
CMX00689_1	DY656977.1	peptidyl-prolyl cis-trans isomerase 5 precursor	Peptidyl-prolyl cis-trans isomerase B precursor (PPIase) (Rotamase) (Cyclophilin B) (S-cyclophilin)	783	20	0.791	1	F:catalytic activity	EC:5.2.1.8	IPR002130; IPR015891; PTHR11071 (PANTHER), PTHR11071:SF62 (PANTHER), SignalP (SIGNALP)	gi|225709214|gb|ACO10453.1|Peptidyl-prolyl cis-trans isomerase 6 precursor [Caligus rogercresseyi]	ACO10453	1.89673e-49	77	199.904	170	132
CMX00690_1	DY656978.1	helicase	helicase [Aedes aegypti]	671	20	0.673	15	F:transcription regulator activity; F:protein binding; P:multicellular organismal development; F:hydrolase activity; P:anatomical structure morphogenesis; P:cellular component organization; P:cell differentiation; P:transport; F:nucleic acid binding; P:transcription; P:regulation of biological process; P:reproduction; P:cell proliferation; C:nucleoplasm; C:protein complex	EC:3.6.1.0	SignalP (SIGNALP), tmhmm (TMHMM)	gi|242023503|ref|XP_002432172.1|Homeotic gene regulator, putative [Pediculus humanus corporis] >gi|212517560|gb|EEB19434.1| Homeotic gene regulator, putative [Pediculus humanus corporis]	XP_002432172	6.47478e-47	71	191.045	223	160
CMX00691_1	DY307736.1			937	0		0
CMX00692_1	DY656982.1	alpha beta hydrolase domain containing	abhydrolase domain containing 2 [Danio rerio]	1007	20	0.639	1	F:carboxylesterase activity		no IPS match	gi|91086631|ref|XP_966390.1|PREDICTED: similar to GA17475-PA [Tribolium castaneum]	XP_966390	2.00893e-66	65	256.914	299	196
CMX00693_1	DW250475.1	arginine kinase	arginine kinase [Chasmagnathus granulata]	750	20	0.9245	3	F:kinase activity; F:nucleotide binding; P:cellular amino acid and derivative metabolic process	EC:2.7.3.3	no IPS match	gi|25453075|sp|Q9U9J4.1|KARG_CARMARecName: Full=Arginine kinase; Short=AK >gi|5726565|gb|AAD48470.1|AF167313_1 arginine kinase [Carcinus maenas]	Q9U9J4	2.14632e-47	96	192.971	206	198
CMX00694_1	DN796291.1	alcohol dehydrogenase	Alcohol dehydrogenase class 3 H chain (S-(hydroxymethyl)glutathione dehydrogenase)	755	20	0.896	3	F:binding; F:catalytic activity; P:metabolic process		IPR002085; IPR002328; IPR011032; IPR013149; IPR013154; IPR016040; G3DSA:3.90.180.10 (GENE3D), PTHR11695:SF4 (PANTHER)	gi|126697482|gb|ABO26698.1|alcohol dehydrogenase [Haliotis discus discus]	ABO26698	3.89947e-89	92	331.643	229	211
CMX00695_1	DY656999.1			719	0		0
CMX00696_1	DY657270.1			756	0		0
CMX00697_1	DY657150.1	rna terminal phosphate cyclase-like 1	RNA terminal phosphate cyclase-like 1 [Danio rerio]	893	20	0.752	1	F:catalytic activity		IPR000228; IPR013792; IPR013796	gi|147904523|ref|NP_001079592.1|similar to RNA cyclase homolog [Xenopus laevis] >gi|28277297|gb|AAH45026.1| MGC53171 protein [Xenopus laevis]	NP_001079592	3.95045e-68	76	262.307	223	171
CMX00698_1	DY657010.1			648	0		0
CMX00699_1	DY657014.1	hypothetical protein [Strongylocentrotus purpuratus]	hypothetical protein [Strongylocentrotus purpuratus]	996	0		0
CMX00701_1	DY307429.1	nadh dehydrogenase subunit 4	NADH dehydrogenase subunit 4 [Portunus trituberculatus]	727	20	0.772	6	P:respiratory electron transport chain; F:catalytic activity; C:cell; C:mitochondrion; P:biosynthetic process; P:ion transport	EC:1.6.5.3	SignalP (SIGNALP), tmhmm (TMHMM)	gi|226968537|ref|YP_002808465.1|NADH dehydrogenase subunit 4 [Scylla serrata] >gi|225697815|gb|ACO07185.1| NADH dehydrogenase subunit 4 [Scylla serrata]	YP_002808465	5.44534e-45	82	184.882	149	123
CMX00702_1	DY657017.1	heme-binding protein 2	heme binding protein 2 [Schistosoma japonicum]	778	20	0.4865	2	P:biological_process; C:cellular_component		no IPS match	gi|9186886|dbj|BAA99544.1|BCS-2 [Balanus amphitrite]	BAA99544	6.47613e-18	51	95.1301	155	80
CMX00703_1	DY657023.1			623	0		0
CMX00704_1	DV944586.1	angiotensin converting enzyme	Angiotensin converting enzyme CG8827-PA, isoform A [Apis mellifera]	2140	20	0.7045	3	P:protein metabolic process; F:peptidase activity; C:cell	EC:3.4.15.0	IPR001548; G3DSA:1.10.1370.10 (GENE3D), PTHR10514:SF16 (PANTHER), SignalP (SIGNALP), tmhmm (TMHMM), SSF55486 (SUPERFAMILY)	gi|224028155|emb|CAX48990.1|angiotensin converting enzyme [Pontastacus leptodactylus]	CAX48990	0	89	991.104	586	527
CMX00705_1	CX994445.1			766	0		0
CMX00706_1	DY657405.1	adenine phosphoribosyltransferase	Adenine phosphoribosyl transferase [Strongylocentrotus purpuratus]	732	20	0.686	2	P:nucleobase, nucleoside, nucleotide and nucleic acid metabolic process; F:transferase activity	EC:2.4.2.7	IPR000836; IPR005764; G3DSA:3.40.50.2020 (GENE3D), SSF53271 (SUPERFAMILY)	gi|72048560|ref|XP_788872.1|PREDICTED: similar to Adenine phosphoribosyl transferase [Strongylocentrotus purpuratus] >gi|115724324|ref|XP_001202862.1| PREDICTED: similar to Adenine phosphoribosyl transferase [Strongylocentrotus purpuratus]	XP_788872	8.26709e-49	74	197.593	177	131
CMX00707_1	DV642613.1	transketolase	transketolase [Aedes aegypti]	762	20	0.8605	2	F:catalytic activity; P:metabolic process		no IPS match	gi|156550408|ref|XP_001600105.1|PREDICTED: similar to transketolase [Nasonia vitripennis]	XP_001600105	5.55378e-107	89	390.963	235	211
CMX00708_1	DY657032.1	retinoblastoma-binding protein 4	retinoblastoma-binding protein 4 (rbbp4) [Aedes aegypti]	1001	20	0.826	19	P:regulation of biological process; P:transcription; F:hydrolase activity; C:chromosome; F:protein binding; P:multicellular organismal development; P:anatomical structure morphogenesis; P:cellular component organization; P:cell differentiation; P:organelle organization; P:protein modification process; C:nucleoplasm; C:protein complex; P:regulation of gene expression, epigenetic; P:cell proliferat…		no IPS match	gi|156553332|ref|XP_001602921.1|PREDICTED: similar to retinoblastoma-binding protein 4 (rbbp4) [Nasonia vitripennis]	XP_001602921	3.13104e-112	84	409.068	253	214
CMX00709_1	DY307443.1			869	0		0
CMX00710_1	DY307458.1			956	0		0
CMX00711_1	DY307471.1			754	0		0
CMX00712_1	DY307693.1	pyroglutamyl-peptidase i	pyroglutamyl-peptidase I [Mus musculus]	705	20	0.5765	2	C:cytosol; P:protein metabolic process		no IPS match	gi|219451467|ref|XP_002223476.1|hypothetical protein BRAFLDRAFT_124319 [Branchiostoma floridae] >gi|229286939|gb|EEN57652.1| hypothetical protein BRAFLDRAFT_124319 [Branchiostoma floridae]	XP_002223476	1.04419e-37	62	160.614	187	117
CMX00713_1	DY307462.1	alpha-glucosidase	alpha-glucosidase [Aedes aegypti]	973	20	0.47	1	P:carbohydrate metabolic process		IPR000322; PTHR22762:SF2 (PANTHER)	gi|110758029|ref|XP_392475.3|PREDICTED: similar to CG33080-PA, isoform A isoform 1 [Apis mellifera]	XP_392475	2.89768e-22	47	110.153	189	90
CMX00714_1	DY657055.1			997	0		0
CMX00715_1	DY657059.1	aurora/Ipl1p-related kinase (Serine/threonine-protein kinase Eg2-like)	serine/threonine kinase Ayk1, partial [Strongylocentrotus purpuratus]	678	20	0.933	13	F:protein kinase activity; F:protein binding; C:microtubule organizing center; P:regulation of biological process; P:protein metabolic process; F:nucleotide binding; P:cytoskeleton organization; P:cell cycle; C:cytoskeleton; P:signal transduction; C:nucleus; P:protein modification process; P:cellular amino acid and derivative metabolic process	EC:2.7.11.0	no IPS match	gi|115945623|ref|XP_001196614.1|PREDICTED: similar to Serine/threonine-protein kinase Eg2-like (p46XlEg22), partial [Strongylocentrotus purpuratus]	XP_001196614	2.26818e-39	92	166.007	94	87
CMX00716_1	DY657061.1	FAT tumor suppressor homolog 1		695	5	0.698	4	F:calcium ion binding; P:homophilic cell adhesion; C:integral to membrane; P:calcium-dependent cell-cell adhesion		no IPS match	gi|125835070|ref|XP_693952.2|PREDICTED: similar to FAT tumor suppressor homolog 1 [Danio rerio]	XP_693952	4.11271e-07	69	58.9214	49	34
CMX00717_1	DY657062.1	kaptin (actin binding protein)	kaptin (actin binding protein) [Apis mellifera]	713	19	0.563158	4	C:cytoplasm; C:cytoskeleton; F:protein binding; P:biological_process		SignalP (SIGNALP)	gi|156541582|ref|XP_001600052.1|PREDICTED: similar to Kaptin (actin binding protein) [Nasonia vitripennis]	XP_001600052	2.0871e-17	56	93.2041	198	112
CMX00718_1	DY657063.1	70S ribosomal protein L7	60S ribosomal protein L7 [Apis mellifera]	1058	20	0.804	7	F:transcription regulator activity; F:structural molecule activity; C:ribosome; P:translation; P:transcription; P:regulation of biological process; P:organelle organization	EC:3.6.5.3	tmhmm (TMHMM)	gi|48142798|ref|XP_393614.1|PREDICTED: similar to 60S ribosomal protein L7 [Apis mellifera]	XP_393614	7.97314e-85	82	318.161	241	198
CMX00719_1	DY657064.1			692	0		0
CMX00720_1	DY657067.1	transmembrane bax inhibitor motif containing 6	testis enhanced gene transcript [Apis mellifera]	666	20	0.7185	7	P:reproduction; C:plasma membrane; P:cell death; P:multicellular organismal development; C:cell; C:nucleus; C:endoplasmic reticulum		IPR006214; PTHR23291:SF4 (PANTHER), SignalP (SIGNALP), tmhmm (TMHMM)	gi|213514278|ref|NP_001134135.1|Probable Bax inhibitor 1 [Salmo salar] >gi|197632273|gb|ACH70860.1| testis enhanced gene transcript Bax inhibitor-1 [Salmo salar] >gi|209730918|gb|ACI66328.1| Probable Bax inhibitor 1 [Salmo salar]	NP_001134135	6.61217e-52	75	207.608	193	145
CMX00721_1	DY657068.1			650	0		0
CMX00722_1	DW584589.1	serine proteinase-like protein	serine proteinase-like protein [Bombyx mori]	684	20	0.4765	1	F:catalytic activity		no IPS match	gi|254680853|gb|ACT78700.1|trypsin-like serine protease [Eriocheir sinensis]	ACT78700	3.80939e-50	72	201.83	174	126
CMX00723_1	DY657070.1	sec13-like 1	SEC13-like 1 [Pan troglodytes]	652	20	0.796	4	P:cellular component organization; P:transport; P:protein transport; F:protein binding		no IPS match	gi|114586122|ref|XP_516277.2|PREDICTED: SEC13-like 1 [Pan troglodytes]	XP_516277	2.983e-70	80	268.47	195	157
CMX00724_1	DY657073.1	deah (asp-glu-ala-his) box polypeptide 35	DEAH (Asp-Glu-Ala-His) box polypeptide 35 [Mus musculus]	983	20	0.7375	3	F:nucleic acid binding; F:nucleotide binding; F:hydrolase activity		IPR002464; IPR014001; IPR014021; PTHR18934 (PANTHER), SSF52540 (SUPERFAMILY)	gi|224077954|ref|XP_002189780.1|PREDICTED: similar to DEAH (Asp-Glu-Ala-His) box polypeptide 35 [Taeniopygia guttata]	XP_002189780	2.21972e-56	75	197.978	99	75
CMX00725_1	DY657076.1			719	0		0
CMX00726_1	DY657077.1			728	0		0
CMX00727_1	DY657078.1	usick-kaufman syndrome protein	ENSANGP00000019931 [Anopheles gambiae str. PEST]	938	2	0.595	0			SignalP (SIGNALP), tmhmm (TMHMM)	gi|157112729|ref|XP_001657620.1|hypothetical protein AaeL_AAEL006255 [Aedes aegypti] >gi|108877968|gb|EAT42193.1| conserved hypothetical protein [Aedes aegypti]	XP_001657620	3.55939e-06	70	56.6102	50	35
CMX00728_1	DY657080.1			703	0		0
CMX00729_1	DY657081.1	unknown function		741	0		0
CMX00730_1	DY657083.1	unknown function		718	0		0
CMX00732_1	DY308276.1	transmembrane amino acid transporter protein	Hypothetical protein CBG19965 [Caenorhabditis briggsae]	720	20	0.568	1	P:biological_process		no IPS match	gi|219427780|ref|XP_002211682.1|hypothetical protein BRAFLDRAFT_120622 [Branchiostoma floridae] >gi|229285251|gb|EEN55979.1| hypothetical protein BRAFLDRAFT_120622 [Branchiostoma floridae]	XP_002211682	8.89308e-16	60	87.8113	151	91
CMX00733_1	DY307518.1			900	0		0
CMX00734_1	DY657530.1	hypothetical protein [Aspergillus terreus NIH2624]	hypothetical protein [Aspergillus terreus NIH2624]	960	0		0
CMX00735_1	DY657088.1			663	0		0
CMX00736_1	DY657531.1	frizzled homolog 3-like	frizzled3b protein [Danio rerio]	978	20	0.5155	3	C:cell; P:signal transduction; F:receptor activity		no IPS match	gi|123705279|ref|NP_001074070.1|frizzled homolog 3-like [Danio rerio] >gi|117938968|dbj|BAF36662.1| frizzled3b protein [Danio rerio] >gi|159155891|gb|AAI54489.1| Frizzled homolog 3-like [Danio rerio] >gi|190337486|gb|AAI63423.1| Frizzled homolog 3-like [Danio rerio] >gi|190337498|gb|AAI63436.1| Frizzled homolog 3-like [Danio rerio]	NP_001074070	9.74876e-18	55	95.1301	109	60
CMX00737_1	DY657091.1			656	0		0
CMX00738_1	DY657092.1	beta chain spectrin	beta chain spectrin [Aedes aegypti]	720	10	0.484	1	F:actin binding		no IPS match	gi|156544798|ref|XP_001606391.1|PREDICTED: similar to beta chain spectrin [Nasonia vitripennis]	XP_001606391	3.5675e-65	49	251.906	218	108
CMX00739_1	DV467400.1	hypothetical conserved protein	hypothetical protein [Aedes aegypti]	770	20	0.5735	2	P:biological_process; C:cellular_component		IPR019322; PTHR21435 (PANTHER)	gi|170062979|ref|XP_001866905.1|conserved hypothetical protein [Culex quinquefasciatus] >gi|167880753|gb|EDS44136.1| conserved hypothetical protein [Culex quinquefasciatus]	XP_001866905	4.12162e-41	67	172.17	161	108
CMX00740_1	DY657546.1			903	0		0
CMX00741_1	DY657098.1	ATP-dependent clp protease ATP-binding subunit clpx	caseinolytic peptidase X [Apis mellifera]	726	20	0.7425	5	C:intracellular; C:protein complex; F:hydrolase activity; C:mitochondrion; F:nucleotide binding	EC:3.6.1.15	no IPS match	gi|158290292|ref|XP_563112.3|AGAP002996-PA [Anopheles gambiae str. PEST] >gi|157017824|gb|EAL40794.3| AGAP002996-PA [Anopheles gambiae str. PEST]	XP_563112	2.04537e-84	77	315.849	243	188
CMX00742_1	DY657101.1			667	0		0
CMX00743_1	DY657102.1	stromal cell-derived factor 2	stromal cell derived factor 2 [Mus musculus]	987	20	0.7205	1	C:cell		IPR003608; IPR016093; G3DSA:2.80.10.50 (GENE3D), PTHR10050 (PANTHER), PTHR10050:SF6 (PANTHER), SignalP (SIGNALP)	gi|156541514|ref|XP_001600201.1|PREDICTED: similar to ENSANGP00000013320 [Nasonia vitripennis]	XP_001600201	2.58172e-48	74	192.2	99	74
CMX00744_1	DV642698.1	lupus la ribonucleoprotein	lupus la ribonucleoprotein [Aedes aegypti]	713	20	0.6505	2	C:intracellular; F:nucleic acid binding		no IPS match	gi|91082895|ref|XP_972070.1|PREDICTED: similar to lupus la ribonucleoprotein [Tribolium castaneum]	XP_972070	1.17689e-36	71	157.147	160	114
CMX00745_1	DY657104.1			700	0		0
CMX00746_1	DY657105.1	coiled-coil domain-containing protein 12	coiled-coil domain containing 12-like protein [Bombyx mori]	677	20	0.613	0			SignalP (SIGNALP), tmhmm (TMHMM)	gi|209736582|gb|ACI69160.1|Coiled-coil domain-containing protein 12 [Salmo salar]	ACI69160	7.02456e-17	61	91.2781	104	64
CMX00747_1	DY657106.1			716	0		0
CMX00748_1	DY657107.1			714	0		0
CMX00749_1	DY657111.1	serine protease	clip-domain serine protease, [Aedes aegypti]	729	20	0.5585	1	F:hydrolase activity		tmhmm (TMHMM)	gi|195449411|ref|XP_002072063.1|GK22647 [Drosophila willistoni] >gi|194168148|gb|EDW83049.1| GK22647 [Drosophila willistoni]	XP_002072063	3.25167e-13	57	79.337	117	67
CMX00750_1	DY657112.1	CG18549-PA	hypothetical protein [Aedes aegypti]	842	20	0.6945	0			no IPS match	gi|91078228|ref|XP_969831.1|PREDICTED: similar to CG18549 CG18549-PA [Tribolium castaneum]	XP_969831	1.49248e-50	70	203.756	194	137
CMX00751_1	DY657554.1	chitin deacetylase 9	LDLa domain containing chitin binding protein 1 CG8756-PC, isoform C isoform 1 [Apis mellifera]	1301	20	0.525	2	F:hydrolase activity, acting on carbon-nitrogen (but not peptide) bonds; P:carbohydrate metabolic process		no IPS match	gi|160333787|ref|NP_001103904.1|chitin deacetylase 9 [Tribolium castaneum] >gi|158562492|gb|ABW74152.1| chitin deacetylase 9 [Tribolium castaneum]	NP_001103904	9.48001e-73	56	278.485	379	214
CMX00752_1	DY657115.1			736	0		0
CMX00753_1	DY657117.1			665	0		0
CMX00754_1	DY657118.1			740	0		0
CMX00755_1	DY657119.1	acyl-CoA very long chain	Acyl-CoA dehydrogenase, very-long-chain specific, mitochondrial precursor (VLCAD) isoform 1 [Canis familiaris]	993	20	0.716	3	F:catalytic activity; P:metabolic process; F:nucleotide binding	EC:1.3.99.3	IPR006089; IPR006091; IPR006092; IPR009100; IPR013786; PTHR10909 (PANTHER), PTHR10909:SF10 (PANTHER)	gi|91076006|ref|XP_966406.1|PREDICTED: similar to acyl-coa dehydrogenase isoform 1 [Tribolium castaneum]	XP_966406	8.25062e-73	73	278.1	258	190
CMX00756_1	DY657120.1	cubilin (intrinsic factor-cobalamin receptor)	cubilin [Strongylocentrotus purpuratus]	1566	20	0.415	2	F:binding; C:cell		SignalP (SIGNALP)	gi|156547745|ref|XP_001605608.1|PREDICTED: similar to cubulin [Nasonia vitripennis]	XP_001605608	7.9028e-64	41	249.21	500	205
CMX00757_1	DY657122.1			706	0		0
CMX00758_1	DV944356.1	chromaffin granule amine	chromaffin granule amine transporter, [Aedes aegypti]	1134	20	0.658	1	P:biological_process		no IPS match	gi|242022215|ref|XP_002431536.1|Chromaffin granule amine transporter, putative [Pediculus humanus corporis] >gi|212516839|gb|EEB18798.1| Chromaffin granule amine transporter, putative [Pediculus humanus corporis]	XP_002431536	2.41195e-82	76	310.071	285	217
CMX00759_1	DY657558.1			1022	0		0
CMX00760_1	DY657381.1	similar to s-adenosyl-methyl transferase mraw	MGC80374 protein [Xenopus laevis]	960	20	0.646	2	F:molecular_function; P:biological_process		no IPS match	gi|115966314|ref|XP_001178236.1|PREDICTED: hypothetical protein [Strongylocentrotus purpuratus]	XP_001178236	3.24479e-18	68	96.6709	105	72
CMX00762_1	DY657127.1	neuropathy target esterase swiss cheese	swiss cheese CG2212-PA, isoform A [Apis mellifera]	930	16	0.599375	1	P:metabolic process		no IPS match	gi|110755006|ref|XP_001120383.1|PREDICTED: similar to swiss cheese CG2212-PA, isoform A [Apis mellifera]	XP_001120383	1.20383e-22	69	111.309	136	95
CMX00763_1	DY657129.1			717	0		0
CMX00764_1	DY657134.1	sulfide quinone reductase	sulfide quinone reductase [Aedes aegypti]	944	20	0.6655	2	F:catalytic activity; P:metabolic process		IPR015904; G3DSA:3.50.50.60 (GENE3D), SignalP (SIGNALP), SSF51905 (SUPERFAMILY)	gi|198431869|ref|XP_002129153.1|PREDICTED: similar to sulfide dehydrogenase like [Ciona intestinalis]	XP_002129153	7.5863e-42	73	150.214	60	44
CMX00765_1	DV943822.1	RNA-binding protein musashi/mRNA cleavage and polyadenylation factor I complex subunit HRP1	RNA-binding protein musashi/mRNA cleavage and polyadenylation factor I complex subunit HRP1 [Aedes aegypti]	807	20	0.82	12	F:RNA binding; C:nucleoplasm; P:regulation of biological process; P:nucleobase, nucleoside, nucleotide and nucleic acid metabolic process; F:nucleotide binding; P:reproduction; P:cell differentiation; P:multicellular organismal development; P:cytoplasm organization; P:translation; C:nucleolus; C:intracellular		tmhmm (TMHMM)	gi|193580163|ref|XP_001951157.1|PREDICTED: similar to hnRNPA/B-like protein [Acyrthosiphon pisum]	XP_001951157	8.66494e-85	90	317.39	192	173
CMX00766_1	DY657147.1	anaphase promoting complex subunit 4	anaphase-promoting complex subunit 4 [Rattus norvegicus]	661	20	0.6035	5	C:cytosol; P:cell cycle; P:protein metabolic process; P:catabolic process; C:nucleoplasm		no IPS match	gi|242017209|ref|XP_002429084.1|anaphase-promoting complex subunit, putative [Pediculus humanus corporis] >gi|212513948|gb|EEB16346.1| anaphase-promoting complex subunit, putative [Pediculus humanus corporis]	XP_002429084	5.14775e-33	63	144.821	211	134
CMX00767_1	DV467581.1	elongation factor tu	elongation factor tu (ef-tu) [Aedes aegypti]	742	20	0.9025	6	F:hydrolase activity; F:nucleotide binding; F:translation factor activity, nucleic acid binding; C:ribosome; P:regulation of biological process; P:translation	EC:3.6.5.1; EC:3.6.5.2; EC:3.6.5.3; EC:3.6.5.4	IPR000795; IPR004541; IPR005225; G3DSA:3.40.50.300 (GENE3D), PTHR23115 (PANTHER), SignalP (SIGNALP), SSF52540 (SUPERFAMILY)	gi|158286472|ref|XP_308774.4|AGAP006996-PA [Anopheles gambiae str. PEST] >gi|157020484|gb|EAA04167.4| AGAP006996-PA [Anopheles gambiae str. PEST]	XP_308774	8.70519e-78	91	293.893	201	183
CMX00768_1	DV111311.1			663	0		0
CMX00769_1	DV943628.1	15-hydroxyprostaglandin dehydrogenase	Photoreceptor dehydrogenase CG4899-PB, isoform B [Apis mellifera]	824	20	0.621	2	P:metabolic process; F:catalytic activity		no IPS match	gi|219471614|ref|XP_002233294.1|hypothetical protein BRAFLDRAFT_282822 [Branchiostoma floridae]	XP_002233294	1.8445e-21	67	107.071	176	118
CMX00770_1	DY657156.1			699	0		0
CMX00771_1	DY657390.1	jerky homolog-like		1008	15	0.487333	5	P:regulation of transcription; C:chromosome, centromeric region; C:nucleus; F:DNA binding; P:central nervous system development		no IPS match	gi|146326968|gb|AAI41747.1|Unknown (protein for IMAGE:7976918) [Xenopus laevis]	AAI41747	7.28185e-16	53	88.9669	158	84
CMX00772_1	DY657159.1	Putative keratin-associated protein 10-like ENSP00000375147		671	20	0.352	0			no IPS match	gi|168029499|ref|XP_001767263.1|predicted protein [Physcomitrella patens subsp. patens] >gi|162681518|gb|EDQ67944.1| predicted protein [Physcomitrella patens subsp. patens]	XP_001767263	5.34601e-17	49	91.6633	119	59
CMX00773_1	DY308271.1			1160	0		0
CMX00774_1	DN202562.1	jagunal	jagunal CG10978-PA, isoform A [Drosophila melanogaster]	695	20	0.657	11	P:organelle organization; P:transport; P:biological_process; P:reproduction; P:anatomical structure morphogenesis; P:cellular component organization; P:cell differentiation; P:cell growth; P:cytoplasm organization; P:multicellular organismal development; C:endoplasmic reticulum		IPR009787; tmhmm (TMHMM)	gi|170030501|ref|XP_001843127.1|conserved hypothetical protein [Culex quinquefasciatus] >gi|167867368|gb|EDS30751.1| conserved hypothetical protein [Culex quinquefasciatus]	XP_001843127	8.77196e-42	71	174.096	195	140
CMX00775_1	DW250360.1	atp-binding cassette transporter	ATP-binding cassette transporter [Aedes aegypti]	806	20	0.718	2	F:hydrolase activity; F:nucleotide binding		no IPS match	gi|91091098|ref|XP_968555.1|PREDICTED: similar to AGAP002051-PA [Tribolium castaneum]	XP_968555	7.31483e-68	80	261.151	212	171
CMX00776_1	DY657165.1	alpha-glucosidase [Aedes aegypti]	alpha-glucosidase [Aedes aegypti]	918	20	0.509	3	F:hydrolase activity, hydrolyzing O-glycosyl compounds; P:carbohydrate metabolic process; C:alpha-glucosidase II complex		no IPS match	gi|219471345|ref|XP_002233168.1|hypothetical protein BRAFLDRAFT_95804 [Branchiostoma floridae]	XP_002233168	1.72944e-20	55	102.834	116	64
CMX00777_1	DY307939.1	riken cdna 2700097o09	hypothetical protein LOC72658 [Mus musculus]	715	20	0.6465	2	F:acyl-CoA binding; P:biological_process		no IPS match	gi|156542606|ref|XP_001604235.1|PREDICTED: hypothetical protein [Nasonia vitripennis]	XP_001604235	3.69333e-38	74	162.155	141	105
CMX00778_1	DY307326.1	GJ11411 [Drosophila virilis]	hypothetical protein [Aedes aegypti]	783	20	0.4065	3	C:extracellular region; P:carbohydrate metabolic process; F:carbohydrate binding		IPR002557; PTHR23301 (PANTHER), SignalP (SIGNALP)	gi|195379114|ref|XP_002048326.1|GJ11411 [Drosophila virilis] >gi|194155484|gb|EDW70668.1| GJ11411 [Drosophila virilis]	XP_002048326	4.5672e-11	42	72.4034	199	84
CMX00779_1	DV943626.1	hypothetical protein BRAFLDRAFT_132794 [Branchiostoma floridae]		746	7	0.478571	3	P:proteolysis; F:peptidase activity; F:calcium ion binding		SignalP (SIGNALP)	gi|219504671|ref|XP_002248548.1|hypothetical protein BRAFLDRAFT_132794 [Branchiostoma floridae]	XP_002248548	1.3368e-09	49	67.3958	168	83
CMX00780_1	DY657171.1	u2-associated sr140 protein	U2-associated SR140 protein isoform 2 [Bos taurus]	704	20	0.761	1	F:nucleic acid binding		no IPS match	gi|229577428|ref|NP_001153375.1|U2-associated SR140 protein [Nasonia vitripennis]	NP_001153375	7.8262e-78	77	293.893	233	181
CMX00781_1	DY657172.1	plasminogen activator spa	plasminogen activator sPA [Scolopendra subspinipes]	689	20	0.535	1	F:hydrolase activity		no IPS match	gi|219474100|ref|XP_002234460.1|hypothetical protein BRAFLDRAFT_267943 [Branchiostoma floridae]	XP_002234460	8.08184e-24	58	114.39	160	94
CMX00782_1	DY657173.1			708	0		0
CMX00783_1	DY657175.1	glycosyl-phosphatidylinositol-linked carbonic anhydrase (VI)	carbonic anhydrase 4 [Squalus acanthias]	704	20	0.549	2	F:binding; F:catalytic activity		no IPS match	gi|125710716|gb|ABN51214.1|glycosyl-phosphatidylinositol-linked carbonic anhydrase [Callinectes sapidus]	ABN51214	3.67781e-35	62	152.14	198	123
CMX00784_1	DY657177.1	innexin inx2	innexin inx2 [Homarus gammarus]	737	20	0.6685	5	C:plasma membrane; P:anatomical structure morphogenesis; P:embryonic development; P:behavior; P:multicellular organismal development		no IPS match	gi|85677254|emb|CAJ58682.1|innexin inx2 [Homarus gammarus]	CAJ58682	1.19617e-71	77	273.478	211	163
CMX00785_1	DV466957.1			1206	0		0
CMX00786_1	DY657181.1			719	0		0
CMX00787_1	DY657183.1			998	0		0
CMX00788_1	DY657184.1	chromosome 12 open reading frame 26	Chromosome 12 open reading frame 26 [Gallus gallus]	743	13	0.462308	2	P:biological_process; C:cellular_component		PTHR12496 (PANTHER)	gi|195122318|ref|XP_002005659.1|GI20589 [Drosophila mojavensis] >gi|193910727|gb|EDW09594.1| GI20589 [Drosophila mojavensis]	XP_002005659	6.57672e-09	49	65.0846	174	86
CMX00789_1	DY657185.1	cytochrome c oxidase subunit via polypeptide 1	cytochrome c oxidase subunit VIa/COX13 [Aedes aegypti]	1006	20	0.742	7	C:lipid particle; C:protein complex; C:mitochondrion; F:catalytic activity; F:transporter activity; P:respiratory electron transport chain; P:ion transport	EC:1.9.3.1	no IPS match	gi|158296406|ref|XP_316821.4|AGAP000851-PA [Anopheles gambiae str. PEST] >gi|157015281|gb|EAA12143.4| AGAP000851-PA [Anopheles gambiae str. PEST]	XP_316821	9.44068e-24	80	115.161	73	59
CMX00790_1	DY657186.1	tumor protein d54-like	tumor protein D54-like [Aedes albopictus]	1289	20	0.6075	0			IPR007327; PTHR19307:SF4 (PANTHER)	gi|121543927|gb|ABM55628.1|hypothetical protein [Maconellicoccus hirsutus]	ABM55628	5.01618e-34	62	149.828	167	105
CMX00791_1	DY657246.1	cyclin L1	cyclin L1 [Rattus norvegicus]	961	20	0.7525	2	P:transcription; C:nucleoplasm		no IPS match	gi|242022259|ref|XP_002431558.1|Cyclin-L1, putative [Pediculus humanus corporis] >gi|212516861|gb|EEB18820.1| Cyclin-L1, putative [Pediculus humanus corporis]	XP_002431558	4.01396e-58	71	126.331	114	82
CMX00792_1	DY657188.1			730	0		0
CMX00793_1	DY657189.1	GI11964 [Drosophila mojavensis]		659	1	0.56	1	F:nucleic acid binding		no IPS match	gi|195127441|ref|XP_002008177.1|GI11964 [Drosophila mojavensis] >gi|193919786|gb|EDW18653.1| GI11964 [Drosophila mojavensis]	XP_002008177	6.92733e-06	56	54.6842	94	53
CMX00794_1	DY657190.1	isochorismatase domain-containing protein	mitochondrial associated endoribonuclease MAR1-isochorismatase superfamily [Argas monolakensis]	795	20	0.7335	2	F:catalytic activity; P:metabolic process		IPR000868; PTHR14119 (PANTHER)	gi|72046527|ref|XP_795064.1|PREDICTED: hypothetical protein [Strongylocentrotus purpuratus] >gi|115963726|ref|XP_001176160.1| PREDICTED: hypothetical protein [Strongylocentrotus purpuratus]	XP_795064	2.22814e-61	78	239.58	190	150
CMX00795_1	DY657191.1	potein tyrosine phosphatase SHP1	Nsfl1c protein [Danio rerio]	947	20	0.703	3	C:cytoplasm; C:organelle; C:intracellular		IPR001012; G3DSA:3.10.20.90 (GENE3D), PTHR23333 (PANTHER), PTHR23333:SF13 (PANTHER), SSF54236 (SUPERFAMILY)	gi|225717702|gb|ACO14697.1|NSFL1 cofactor p47 [Caligus clemensi]	ACO14697	1.51741e-12	76	77.7962	88	67
CMX00796_1	DY657192.1	zinc finger protein 207 [Xenopus tropicalis]	zinc finger protein 207 [Xenopus tropicalis]	737	20	0.958	3	F:binding; C:intracellular; F:DNA binding		SignalP (SIGNALP), tmhmm (TMHMM)	gi|193673886|ref|XP_001944266.1|PREDICTED: similar to CG17912 CG17912-PB [Acyrthosiphon pisum]	XP_001944266	9.52188e-53	97	210.69	102	99
CMX00797_1	DV466947.1			1457	0		0
CMX00798_1	DV944757.1	vascular endothelial growth factor a	220 kDa silk protein	939	20	0.4495	4	F:growth factor activity; C:membrane; P:cell proliferation; C:extracellular region		IPR004153; SignalP (SIGNALP)	gi|221110330|ref|XP_002160342.1|PREDICTED: similar to vascular endothelial growth factor [Hydra magnipapillata]	XP_002160342	1.40438e-10	44	71.2478	148	66
CMX00799_1	DW249984.1	oligosaccharyltransferase gamma subunit	oligosaccharyltransferase gamma subunit [Aedes aegypti]	639	20	0.8355	1	F:transferase activity		no IPS match	gi|91081359|ref|XP_971395.1|PREDICTED: similar to CG7830 CG7830-PA [Tribolium castaneum]	XP_971395	3.14466e-69	84	265.003	201	169
CMX00800_1	DN635261.1			1227	0		0
CMX00801_1	DY657200.1	conserved protein	CG5274-PA, isoform A [Apis mellifera]	908	20	0.483	0			no IPS match	gi|242004660|ref|XP_002423198.1|conserved hypothetical protein [Pediculus humanus corporis] >gi|212506163|gb|EEB10460.1| conserved hypothetical protein [Pediculus humanus corporis]	XP_002423198	1.0038e-26	51	124.79	269	138
CMX00802_1	DY657201.1	lambda-recombinase-like protein	lambda-recombinase-like protein [Tetraodon nigroviridis]	690	11	0.528182	1	F:DNA binding		SignalP (SIGNALP), tmhmm (TMHMM)	gi|17066856|gb|AAL35359.2|AF442732_2lambda-recombinase-like protein [Tetraodon nigroviridis]	AAL35359	4.49077e-14	50	82.0333	168	85
CMX00803_1	DN551124.1	pre-mRNA polyadenylation factor FIP1, putative	hypothetical protein [Aedes aegypti]	756	20	0.6645	0			IPR007854; PTHR13484 (PANTHER), tmhmm (TMHMM)	gi|195038593|ref|XP_001990741.1|GH18090 [Drosophila grimshawi] >gi|193894937|gb|EDV93803.1| GH18090 [Drosophila grimshawi]	XP_001990741	9.53523e-27	62	124.405	127	80
CMX00804_1	DY657203.1	wd-repeat protein	wd-repeat protein [Aedes aegypti]	694	20	0.565	1	F:transferase activity		no IPS match	gi|156542971|ref|XP_001602606.1|PREDICTED: similar to wd-repeat protein [Nasonia vitripennis]	XP_001602606	3.83156e-21	57	105.531	137	79
CMX00805_1	DY657204.1			743	0		0
CMX00806_1	DY657206.1	MIR domain protein		666	4	0.4725	1	P:transport		no IPS match	gi|145519249|ref|XP_001445491.1|hypothetical protein [Paramecium tetraurelia strain d4-2] >gi|124412946|emb|CAK78094.1| unnamed protein product [Paramecium tetraurelia]	XP_001445491	1.34785e-12	50	77.0258	217	110
CMX00807_1	DY657207.1			1003	0		0
CMX00808_1	DY657212.1	shq1 homolog ( cerevisiae)	SHQ1 homolog isoform 1 [Canis familiaris]	704	20	0.595	2	P:biological_process; C:cellular_component		no IPS match	gi|219424670|ref|XP_002210132.1|hypothetical protein BRAFLDRAFT_120085 [Branchiostoma floridae]	XP_002210132	3.80594e-32	59	142.124	199	119
CMX00809_1	DY657213.1	protein phosphatase 1k (pp2c domain containing)	Protein phosphatase 1K (PP2C domain containing) [Gallus gallus]	681	20	0.641	2	F:hydrolase activity; C:cell		SignalP (SIGNALP)	gi|241780188|ref|XP_002400097.1|protein serine/threonine phosphatase 2C, putative [Ixodes scapularis] >gi|215510681|gb|EEC20134.1| protein serine/threonine phosphatase 2C, putative [Ixodes scapularis]	XP_002400097	1.26368e-21	67	107.071	126	85
CMX00810_1	DY657217.1	cysteine rich BMP regulator 2 isoform 2	cysteine rich BMP regulator 2 (chordin like) [Canis familiaris]	664	7	0.592857	5	P:positive regulation of BMP signaling pathway; C:extracellular space; F:protein binding; F:extracellular matrix structural constituent; C:collagen		IPR001007; PTHR10499 (PANTHER), PTHR10499:SF46 (PANTHER), SignalP (SIGNALP), tmhmm (TMHMM)	gi|241162973|ref|XP_002409213.1|collagen, putative [Ixodes scapularis] >gi|215494493|gb|EEC04134.1| collagen, putative [Ixodes scapularis]	XP_002409213	4.90636e-07	55	58.5362	59	33
CMX00811_1	DV943872.1	predicted ATPase [Marinobacter algicola DG893]	predicted ATPase [Hahella chejuensis KCTC 2396]	690	20	0.72	2	P:biological_process; C:cellular_component		SignalP (SIGNALP)	gi|149377757|ref|ZP_01895491.1|predicted ATPase [Marinobacter algicola DG893] >gi|149357983|gb|EDM46471.1| predicted ATPase [Marinobacter algicola DG893]	ZP_01895491	4.28956e-57	74	224.942	196	146
CMX00812_1	DN796095.1	slow muscle myosin S1 heavy chain	slow muscle myosin S1 heavy chain [Homarus americanus]	1253	20	0.636	3	F:motor activity; C:cytoskeleton; C:protein complex		IPR002928; PTHR13140 (PANTHER), PTHR13140:SF23 (PANTHER)	gi|37925239|gb|AAP59794.1|slow muscle myosin S1 heavy chain [Homarus americanus]	AAP59794	1.65948e-135	95	486.878	342	328
CMX00813_1	DY657221.1			643	0		0
CMX00814_1	DV943697.1	s-adenosylmethionine synthetase	S-adenosylmethionine synthetase [Bombyx mori]	1366	20	0.847	4	F:transferase activity; F:nucleotide binding; P:metabolic process; P:cellular amino acid and derivative metabolic process	EC:2.5.1.6	IPR002133; G3DSA:3.30.300.10 (GENE3D)	gi|114052392|ref|NP_001040509.1|S-adenosylmethionine synthetase [Bombyx mori] >gi|95102576|gb|ABF51226.1| S-adenosylmethionine synthetase [Bombyx mori]	NP_001040509	8.32126e-168	85	594.349	403	344
CMX00815_1	DY657527.1	riboflavin kinase	riboflavin kinase [Bos taurus]	906	20	0.8125	2	F:kinase activity; P:biosynthetic process	EC:2.7.1.26	IPR015865	gi|126334727|ref|XP_001372394.1|PREDICTED: similar to RFK protein [Monodelphis domestica]	XP_001372394	6.73313e-23	80	112.079	141	114
CMX00816_1	DY307305.1	n-myc downstream regulated	n-myc downstream regulated [Aedes aegypti]	1004	20	0.7335	0			no IPS match	gi|240989434|ref|XP_002404310.1|conserved hypothetical protein [Ixodes scapularis] >gi|215491522|gb|EEC01163.1| conserved hypothetical protein [Ixodes scapularis]	XP_002404310	5.86971e-34	81	149.058	175	142
CMX00817_1	DY657293.1	protein phosphatase 1B, magnesium dependent, beta isoform, isoform CRA_c	protein phosphatase 1B (formerly 2C), magnesium-dependent, beta isoform [Bos taurus]	775	20	0.734	4	F:binding; F:phosphoprotein phosphatase activity; F:protein binding; P:protein modification process	EC:3.1.3.16	SignalP (SIGNALP), tmhmm (TMHMM)	gi|241651005|ref|XP_002411253.1|protein phosphatase, putative [Ixodes scapularis] >gi|215503883|gb|EEC13377.1| protein phosphatase, putative [Ixodes scapularis]	XP_002411253	2.41309e-57	75	226.098	172	130
CMX00818_1	DY657237.1	unknown function		954	0		0
CMX00819_1	DY657322.1			775	0		0
CMX00820_1	DY657397.1	tripartite motif protein trim2,3 [Aedes aegypti]	tripartite motif protein trim2,3 [Aedes aegypti]	1068	0		0
CMX00821_1	DY657252.1	phosphatidylinositol 3-kinase catalytic delta polypeptide	phosphatidylinositol 3-kinase catalytic delta polypeptide [Mus musculus]	703	20	0.6145	3	F:kinase activity; P:biological_process; P:signal transduction		SignalP (SIGNALP)	gi|156541823|ref|XP_001600431.1|PREDICTED: similar to phosphatidylinositol 3-kinase catalytic subunit alpha, beta, delta [Nasonia vitripennis]	XP_001600431	9.99243e-41	63	170.629	204	130
CMX00822_1	DY307543.1	venom allergen 5	Venom allergen 5.01 precursor (Antigen 5 form 2) (Ag5-2) (Allergen Dol m 5.01) (Dol m V-A)	751	20	0.683	1	C:extracellular region		no IPS match	gi|31747352|gb|AAP57536.1|venom allergen 5 [Polybia scutellaris]	AAP57536	1.77628e-09	69	67.0106	59	41
CMX00823_1	DY657258.1	sialin (solute carrier family 17 member 5) (sodium sialic acid cotransporter) (membrane glycoprotein hp59)	solute carrier family 17 (anion/sugar transporter), member 5 [Mus musculus]	690	20	0.7	4	F:transporter activity; C:cytoplasmic membrane-bounded vesicle; C:plasma membrane; P:transport		no IPS match	gi|156543182|ref|XP_001606095.1|PREDICTED: similar to CG4330-PA [Nasonia vitripennis]	XP_001606095	2.38119e-15	68	86.2705	104	71
CMX00824_1	DY657259.1	cytohesin 1, 2, 3, 4 (guanine nucleotide-exchange protein)	cytohesin 1, 2, 3, 4 (guanine nucleotide-exchange protein) [Aedes aegypti]	713	20	0.9125	6	P:regulation of biological process; P:growth; F:enzyme regulator activity; P:signal transduction; C:intracellular; P:biological_process		no IPS match	gi|195385807|ref|XP_002051596.1|GJ16405 [Drosophila virilis] >gi|194148053|gb|EDW63751.1| GJ16405 [Drosophila virilis]	XP_002051596	6.83597e-69	92	264.233	196	181
CMX00825_1	DY657505.1	reverse transcriptase	reverse transcriptase [Forficula auricularia]	749	19	0.479474	5	F:RNA binding; P:RNA-dependent DNA replication; F:RNA-directed DNA polymerase activity; F:zinc ion binding; C:intracellular		SignalP (SIGNALP)	gi|77799503|dbj|BAE46611.1|reverse transcriptase [Procambarus clarkii]	BAE46611	1.43733e-19	48	100.523	257	125
CMX00826_1	DY657269.1	CG2982-PB, isoform B [Tribolium castaneum]	CG2982-PB, isoform B [Tribolium castaneum]	955	0		0
CMX00827_1	DY657271.1	transcription initiation factor TFIIb	Transcription initiation factor IIB (General transcription factor TFIIB) isoform 1 [Apis mellifera]	896	20	0.8985	11	F:translation factor activity, nucleic acid binding; P:regulation of biological process; P:transcription; F:binding; P:cellular component organization; C:nucleoplasm; C:protein complex; F:transcription regulator activity; F:protein binding; C:ribosome; P:translation		SignalP (SIGNALP), tmhmm (TMHMM)	gi|48102797|ref|XP_395432.1|PREDICTED: similar to Transcription initiation factor IIB (General transcription factor TFIIB) isoform 1 [Apis mellifera]	XP_395432	3.0844e-137	92	491.886	297	276
CMX00828_1	DY657274.1	mitochondrial ribosomal protein s11	mitochondrial ribosomal protein S11 CG5184-PA, isoform A [Drosophila melanogaster]	687	20	0.7595	4	C:ribosome; C:mitochondrion; F:structural molecule activity; P:organelle organization		no IPS match	gi|58384747|ref|XP_313411.2|AGAP003644-PA [Anopheles gambiae str. PEST] >gi|55241118|gb|EAA08943.2| AGAP003644-PA [Anopheles gambiae str. PEST]	XP_313411	7.03095e-44	76	181.03	165	126
CMX00829_1	DV467424.1	V-type proton ATPase subunit d 1	vacuolar H+-ATPase V0 sector subunit d [Aedes aegypti]	728	20	0.913	7	F:hydrolase activity; F:transporter activity; P:generation of precursor metabolites and energy; P:nucleobase, nucleoside, nucleotide and nucleic acid metabolic process; P:ion transport; C:vacuole; C:protein complex	EC:3.6.3.6	no IPS match	gi|195133840|ref|XP_002011347.1|GI16480 [Drosophila mojavensis] >gi|195399418|ref|XP_002058317.1| GJ16024 [Drosophila virilis] >gi|193907322|gb|EDW06189.1| GI16480 [Drosophila mojavensis] >gi|194150741|gb|EDW66425.1| GJ16024 [Drosophila virilis]	XP_002011347	1.05047e-80	93	303.523	225	210
CMX00830_1	DY657278.1	Serine/threonine-protein phosphatase 4 regulatory subunit 1	Serine/threonine-protein phosphatase 4 regulatory subunit 1 [Macaca mulatta]	746	20	0.8	1	F:binding		IPR011989; IPR016024; PTHR10648 (PANTHER), SignalP (SIGNALP)	gi|119916299|ref|XP_587353.3|PREDICTED: similar to protein phosphatase 4, regulatory subunit 1 [Bos taurus]	XP_587353	4.03386e-36	80	149.828	71	57
CMX00832_1	DY657283.1	prophenoloxidase activating factor	phenoloxidase activating factor [Callinectes sapidus]	726	20	0.627	1	F:peptidase activity		no IPS match	gi|171187554|gb|ACB41380.1|serine proteinase-like 2b [Pacifastacus leniusculus]	ACB41380	8.97565e-48	63	194.126	204	129
CMX00833_1	DN202509.1			1074	0		0
CMX00834_1	DY657343.1	StAR, cholesterol transporter tart1	StAR-related lipid transfer domain containing protein [Aedes aegypti]	696	20	0.482	3	F:cholesterol binding; F:cholesterol transporter activity; P:steroid biosynthetic process		no IPS match	gi|157124417|ref|XP_001654049.1|hypothetical protein AaeL_AAEL009857 [Aedes aegypti] >gi|157124419|ref|XP_001654050.1| hypothetical protein AaeL_AAEL009857 [Aedes aegypti] >gi|108873991|gb|EAT38216.1| conserved hypothetical protein [Aedes aegypti] >gi|108873992|gb|EAT38217.1| conserved hypothetical protein [Aedes aegypti]	XP_001654049	1.52194e-17	49	93.5893	231	115
CMX00835_1	DY657295.1	novel protein (zgc:101666)	unnamed protein product [Tetraodon nigroviridis]	985	20	0.5205	3	C:extracellular region; F:molecular_function; P:biological_process		PD307452 (PRODOM), SignalP (SIGNALP), tmhmm (TMHMM)	gi|241998746|ref|XP_002434016.1|conserved hypothetical protein [Ixodes scapularis] >gi|215495775|gb|EEC05416.1| conserved hypothetical protein [Ixodes scapularis]	XP_002434016	2.57241e-10	53	70.4774	118	63
CMX00836_1	DY308640.1			781	0		0
CMX00838_1	DY308636.1			929	0		0
CMX00839_1	DY657302.1			726	0		0
CMX00840_1	DY308645.1			948	0		0
CMX00841_1	DV944689.1			735	0		0
CMX00842_1	DY657311.1			1041	0		0
CMX00843_1	DY657355.1	microtubule associated serine threonine kinase	microtubule associated serine/threonine kinase 2 [Apis mellifera]	734	20	0.564	3	F:transferase activity; F:protein kinase activity; F:nucleotide binding	EC:2.7.11.0	no IPS match	gi|242012635|ref|XP_002427035.1|Microtubule-associated serine/threonine-protein kinase, putative [Pediculus humanus corporis] >gi|212511280|gb|EEB14297.1| Microtubule-associated serine/threonine-protein kinase, putative [Pediculus humanus corporis]	XP_002427035	3.05693e-27	64	125.946	205	133
CMX00844_1	DY657317.1			706	0		0
CMX00845_1	DY657318.1	calcium binding atopy-related autoantigen 1	Calcium binding atopy-related autoantigen 1 [Homo sapiens]	725	20	0.813	4	P:response to stress; C:cell; C:intracellular; F:calcium ion binding		SignalP (SIGNALP)	gi|91082265|ref|XP_973328.1|PREDICTED: similar to CG4495 CG4495-PB [Tribolium castaneum]	XP_973328	1.25252e-17	62	93.9745	153	96
CMX00846_1	DY657320.1			682	0		0
CMX00847_1	DY657321.1	surfeit locus protein 4 homolog	surfeit 4-like protein [Bombyx mori]	717	20	0.8015	2	C:endoplasmic reticulum; C:cell		no IPS match	gi|225718364|gb|ACO15028.1|Surfeit locus protein 4 homolog [Caligus clemensi]	ACO15028	2.31901e-64	80	249.21	222	178
CMX00848_1	DY657366.1	calpain b	calpain B [Gecarcinus lateralis]	1013	20	0.743	3	P:protein metabolic process; F:peptidase activity; C:intracellular		IPR000169; IPR001300; PTHR10183 (PANTHER), PTHR10183:SF45 (PANTHER), SSF54001 (SUPERFAMILY)	gi|50513239|gb|AAT77811.1|calpain B [Gecarcinus lateralis]	AAT77811	1.55864e-48	88	184.496	63	56
CMX00849_1	DY657324.1	trna nucleotidyl cca- 1	tRNA nucleotidyl transferase-like [Danio rerio]	746	20	0.748	1	F:transferase activity	EC:2.7.7.0	no IPS match	gi|241674815|ref|XP_002400153.1|poly(A) polymerase, putative [Ixodes scapularis] >gi|215504191|gb|EEC13685.1| poly(A) polymerase, putative [Ixodes scapularis]	XP_002400153	9.06643e-83	77	310.457	235	183
CMX00850_1	DW249912.1	ectonucleotide pyrophosphatase phosphodiesterase 3	ectonucleotide pyrophosphatase/phosphodiesterase 3 isoform 1 [Macaca mulatta]	1069	20	0.5755	25	P:regulation of biological process; P:generation of precursor metabolites and energy; P:biosynthetic process; P:carbohydrate metabolic process; P:cellular homeostasis; P:transport; P:response to endogenous stimulus; P:ion transport; P:lipid metabolic process; P:protein modification process; C:extracellular space; P:multicellular organismal development; C:cell; F:hydrolase activity; P:cell growth;…	EC:3.6.1.9; EC:3.6.1.19	tmhmm (TMHMM)	gi|241716804|ref|XP_002413556.1|RB13-6 antigen, putative [Ixodes scapularis] >gi|215507372|gb|EEC16864.1| RB13-6 antigen, putative [Ixodes scapularis]	XP_002413556	1.30266e-66	62	257.684	307	191
CMX00851_1	DV944570.1	senescence-associated protein	senescence-associated protein [Pisum sativum]	1828	20	0.767	0			no IPS match	gi|170591136|ref|XP_001900327.1|Senescence-associated protein [Brugia malayi] >gi|158592477|gb|EDP31077.1| Senescence-associated protein, putative [Brugia malayi]	XP_001900327	3.90323e-49	78	200.675	136	107
CMX00852_1	DY657327.1	trna aspartic acid methyltransferase 1	tRNA aspartic acid methyltransferase 1 isoform c [Homo sapiens]	745	20	0.7135	3	F:DNA binding; P:regulation of gene expression, epigenetic; P:DNA metabolic process		IPR001525; G3DSA:3.40.50.150 (GENE3D), PTHR10629:SF8 (PANTHER), tmhmm (TMHMM), SSF53335 (SUPERFAMILY)	gi|144952808|gb|ABP04058.1|DNA methyltransferase 2 [Macrobrachium rosenbergii]	ABP04058	2.50944e-24	79	116.316	83	66
CMX00853_1	DV111540.1	glyceraldehyde 3-phosphate dehydrogenase	glyceraldehyde-3-phosphate dehydrogenase [Procambarus clarkii]	930	20	0.928	6	F:catalytic activity; F:binding; P:biosynthetic process; P:carbohydrate metabolic process; P:generation of precursor metabolites and energy; P:catabolic process	EC:1.2.1.12	IPR000173; IPR006424; IPR016040; SignalP (SIGNALP), SSF55347 (SUPERFAMILY)	gi|217795253|gb|ACK56132.1|glyceraldehyde-3-phosphate dehydrogenase [Portunus trituberculatus]	ACK56132	3.64801e-112	97	408.683	269	263
CMX00854_1	DY657329.1			704	0		0
CMX00855_1	DY657375.1	cathepsin d	cathepsin D [Todarodes pacificus]	776	20	0.6985	1	F:peptidase activity		no IPS match	gi|91093044|ref|XP_966517.1|PREDICTED: similar to cathepsin D isoform 1 [Tribolium castaneum]	XP_966517	4.3875e-67	70	258.455	241	170
CMX00856_1	DY657331.1			1005	0		0
CMX00857_1	DV943503.1	carbonyl reductase 1	carbonyl reductase 1-like [Tribolium castaneum]	747	20	0.6855	3	F:catalytic activity; F:protein binding; P:lipid metabolic process	EC:1.1.1.184	no IPS match	gi|241858242|ref|XP_002416147.1|20-hydroxysteroid dehydrogenase, putative [Ixodes scapularis] >gi|215510361|gb|EEC19814.1| 20-hydroxysteroid dehydrogenase, putative [Ixodes scapularis]	XP_002416147	1.12574e-56	72	223.787	193	139
CMX00858_1	DY657333.1	40s ribosomal protein s3a	40S ribosomal protein S3a (C3 protein) [Apis mellifera]	700	20	0.91	4	F:structural molecule activity; C:ribosome; P:translation; P:organelle organization	EC:3.6.5.3	IPR001593	gi|51557687|gb|AAU06483.1|ribosomal protein subunit 3 [Culicoides sonorensis]	AAU06483	4.17183e-10	82	65.0846	28	23
CMX00859_1	DW584852.1	paramyosin, putative	CG5080-PB, isoform B [Tribolium castaneum]	715	6	0.555	0			no IPS match	gi|242009020|ref|XP_002425291.1|paramyosin, putative [Pediculus humanus corporis] >gi|212509056|gb|EEB12553.1| paramyosin, putative [Pediculus humanus corporis]	XP_002425291	6.7779e-16	58	88.1965	147	86
CMX00860_1	DY657372.1			1004	0		0
CMX00862_1	DY657445.1			953	0		0
CMX00863_1	DY657458.1	rh-like protein	Rh-like protein [Carcinus maenas]	1579	20	0.751	3	F:transporter activity; C:cell; P:ion transport		IPR001905; IPR002229; PTHR11883 (PANTHER), PTHR11883:SF8 (PANTHER), SignalP (SIGNALP), tmhmm (TMHMM)	gi|14861878|gb|AAK50057.2|AF364404_1Rh-like protein [Carcinus maenas]	AAK50057	5.77318e-147	100	525.398	306	306
CMX00864_1	DY657459.1	transferrin	transferrin [Protaetia brevitarsis]	980	20	0.593	3	F:binding; C:plasma membrane; C:cell		SignalP (SIGNALP), tmhmm (TMHMM)	gi|113197153|gb|ABI31834.1|transferrin [Protaetia brevitarsis]	ABI31834	1.84229e-55	56	218.009	135	76
CMX00865_1	DY657365.1			711	0		0
CMX00866_1	DY657368.1			750	0		0
CMX00867_1	DN635313.1	hypothetical protein [Tribolium castaneum]	hypothetical protein [Tribolium castaneum]	838	0		0
CMX00868_1	DW585073.1			886	0		0
CMX00869_1	DY657371.1	ribosome production factor 1	Ribosome production factor 1 (Ribosome biogenesis protein RPF1) (Brix domain-containing protein 5)	723	20	0.7515	2	C:nucleolus; F:RNA binding		IPR007109; PTHR22734 (PANTHER)	gi|17137746|ref|NP_477479.1|CG6712 [Drosophila melanogaster] >gi|71153717|sp|Q9VKB4.1|RPF1_DROME RecName: Full=Probable ribosome production factor 1; AltName: Full=Ribosome biogenesis protein RPF1 >gi|7297917|gb|AAF53162.1| CG6712 [Drosophila melanogaster] >gi|15291677|gb|AAK93107.1| LD23405p [Drosophila melanogaster] >gi|220945866|gb|ACL85476.1| CG6712-PA [synthetic construct] >gi|220955634|gb|A…	NP_477479	2.03067e-34	76	143.28	72	55
CMX00871_1	DV642312.1	peroxinectin	peroxinectin [Penaeus monodon]	1755	20	0.5975	4	F:catalytic activity; F:antioxidant activity; P:response to stress; F:binding	EC:1.11.1.7	IPR002007; IPR010255; IPR019791; PTHR11475 (PANTHER)	gi|226374370|gb|ABB55269.2|peroxinectin [Fenneropenaeus chinensis]	ABB55269	5.83587e-154	73	436.802	292	216
CMX00872_1	DY657377.1	lysosomal beta-galactosidase	lysosomal beta-galactosidase [Felis catus]	968	20	0.744	3	P:carbohydrate metabolic process; F:catalytic activity; F:binding		IPR001944; IPR013781; IPR017853; IPR019801; PTHR23421:SF2 (PANTHER), SignalP (SIGNALP)	gi|241642277|ref|XP_002409402.1|beta-galactosidase precursor, putative [Ixodes scapularis] >gi|215501362|gb|EEC10856.1| beta-galactosidase precursor, putative [Ixodes scapularis]	XP_002409402	1.31635e-59	74	234.187	183	136
CMX00873_1	DY657378.1	eukaryotic translation elongation factor 1 beta 2	elongation factor 1 beta' [Diaphorina citri]	713	20	0.6685	9	F:translation factor activity, nucleic acid binding; C:cytoplasm; C:protein complex; F:binding; F:hydrolase activity; C:ribosome; P:regulation of biological process; P:translation; P:generation of precursor metabolites and energy	EC:3.6.1.1	IPR001326; IPR008162; IPR010987; IPR014038; IPR014717; IPR018940; PTHR11595 (PANTHER)	gi|195150951|ref|XP_002016413.1|GL11563 [Drosophila persimilis] >gi|198457725|ref|XP_002138440.1| GA24772 [Drosophila pseudoobscura pseudoobscura] >gi|194110260|gb|EDW32303.1| GL11563 [Drosophila persimilis] >gi|198136084|gb|EDY68998.1| GA24772 [Drosophila pseudoobscura pseudoobscura]	XP_002016413	7.85772e-49	70	197.593	224	159
CMX00874_1	DW584659.1	glutaryl-coenzyme a dehydrogenase	Glutaryl-Coenzyme A dehydrogenase [Danio rerio]	786	20	0.875	3	F:catalytic activity; P:metabolic process; F:nucleotide binding	EC:1.3.99.3	IPR006091; IPR006092; IPR009100; IPR013786; PTHR10909 (PANTHER), PTHR10909:SF10 (PANTHER)	gi|219443867|ref|XP_002219696.1|hypothetical protein BRAFLDRAFT_281524 [Branchiostoma floridae] >gi|229287911|gb|EEN58612.1| hypothetical protein BRAFLDRAFT_281524 [Branchiostoma floridae]	XP_002219696	3.86979e-34	87	149.058	141	124
CMX00875_1	DV642675.1	deoxyhypusine hydroxylase monooxygenase	HEAT-like (PBS lyase) repeat containing 1 [Homo sapiens]	735	20	0.731	9	P:anatomical structure morphogenesis; P:regulation of biological process; P:growth; F:binding; F:protein binding; P:protein modification process; P:cellular amino acid and derivative metabolic process; F:catalytic activity; P:embryonic development	EC:1.14.99.29	no IPS match	gi|13775228|ref|NP_112594.1|deoxyhypusine hydroxylase/monooxygenase [Homo sapiens] >gi|223633884|ref|NP_001138637.1| deoxyhypusine hydroxylase/monooxygenase [Homo sapiens] >gi|74733193|sp|Q9BU89.1|DOHH_HUMAN RecName: Full=Deoxyhypusine hydroxylase; Short=hDOHH; AltName: Full=Deoxyhypusine monooxygenase; AltName: Full=Deoxyhypusine dioxygenase; AltName: Full=HEAT-like repeat-containing protein 1 >…	NP_112594	6.2006e-36	73	154.836	148	109
CMX00876_1	DY657387.1	zinc cchc domain containing 10	Zinc finger, CCHC domain containing 10 [Gallus gallus]	583	20	0.7985	2	F:binding; F:nucleic acid binding		tmhmm (TMHMM)	gi|219446145|ref|XP_002220830.1|hypothetical protein BRAFLDRAFT_123288 [Branchiostoma floridae] >gi|229283415|gb|EEN54155.1| hypothetical protein BRAFLDRAFT_123288 [Branchiostoma floridae]	XP_002220830	9.7188e-13	76	77.0258	55	42
CMX00877_1	DY657468.1			985	0		0
CMX00878_1	DY657470.1	pre-mRNA-splicing factor CWC22	nucleolar protein with MIF4G domain 1 [Gallus gallus]	695	20	0.645	1	F:binding		no IPS match	gi|170030158|ref|XP_001842957.1|conserved hypothetical protein [Culex quinquefasciatus] >gi|167865963|gb|EDS29346.1| conserved hypothetical protein [Culex quinquefasciatus]	XP_001842957	1.07728e-23	67	114.005	168	114
CMX00879_1	DV466969.1	histidine triad nucleotide binding	histidine triad protein 4 [Tribolium castaneum]	820	20	0.676	1	F:catalytic activity		IPR001310; IPR011146; IPR011151; PTHR12486 (PANTHER), PTHR12486:SF5 (PANTHER)	gi|226372514|gb|ACO51882.1|Histidine triad nucleotide-binding protein 3 [Rana catesbeiana]	ACO51882	2.23345e-27	71	126.716	135	97
CMX00880_1	DV642416.1	beta-tubulin	beta-tubulin [Octopus vulgaris]	762	20	0.9705	8	P:transport; P:cytoskeleton organization; C:protein complex; F:nucleotide binding; P:cellular component organization; F:structural molecule activity; F:hydrolase activity; C:cytoskeleton	EC:3.6.5.1; EC:3.6.5.2; EC:3.6.5.3; EC:3.6.5.4	SignalP (SIGNALP)	gi|145498917|ref|XP_001435445.1|hypothetical protein [Paramecium tetraurelia strain d4-2] >gi|145538850|ref|XP_001455125.1| hypothetical protein [Paramecium tetraurelia strain d4-2] >gi|417854|sp|P33188.1|TBB1_PARTE RecName: Full=Tubulin beta chain; AltName: Full=Beta-tubulin >gi|578476|emb|CAA47663.1| betaPT1 [Paramecium tetraurelia] >gi|15212109|dbj|BAB63218.1| beta-tubulin [Paramecium caudatum…	XP_001435445	5.16214e-129	98	464.151	248	245
CMX00880_2	DY657393.1	beta-tubulin	beta-tubulin [Octopus vulgaris]	729	20	0.9735	8	P:transport; P:cytoskeleton organization; C:protein complex; F:nucleotide binding; P:cellular component organization; F:structural molecule activity; F:hydrolase activity; C:cytoskeleton	EC:3.6.5.1; EC:3.6.5.2; EC:3.6.5.3; EC:3.6.5.4	no IPS match	gi|145498917|ref|XP_001435445.1|hypothetical protein [Paramecium tetraurelia strain d4-2] >gi|145538850|ref|XP_001455125.1| hypothetical protein [Paramecium tetraurelia strain d4-2] >gi|417854|sp|P33188.1|TBB1_PARTE RecName: Full=Tubulin beta chain; AltName: Full=Beta-tubulin >gi|578476|emb|CAA47663.1| betaPT1 [Paramecium tetraurelia] >gi|15212109|dbj|BAB63218.1| beta-tubulin [Paramecium caudatum…	XP_001435445	1.19616e-124	99	449.514	239	237
CMX00881_1	DW249776.1	srp72 protein	signal recognition particle 72kDa [Canis familiaris]	987	20	0.601	1	C:intracellular		PTHR14094 (PANTHER), PTHR14094:SF9 (PANTHER)	gi|156543800|ref|XP_001606461.1|PREDICTED: similar to signal recognition particle [Nasonia vitripennis]	XP_001606461	6.51514e-46	62	188.734	253	157
CMX00882_1	DY657396.1			684	0		0
CMX00883_1	DY657489.1			713	0		0
CMX00884_1	DY657488.1			1161	0		0
CMX00885_1	DW584699.1	chicken D-serine dehydratase	alanine racemase-like [Burkholderia phytofirmans PsJN]	711	4	0.61	2	F:molecular_function; C:cellular_component		no IPS match	gi|112419424|gb|AAI22307.1|LOC571260 protein [Danio rerio]	AAI22307	4.97911e-11	63	72.0182	146	92
CMX00886_1	DV111661.1	phytanoyl- dioxygenase	probable L-proline 4-hydroxylase [Flavobacteriales bacterium HTCC2170]	765	20	0.6955	1	F:catalytic activity		SignalP (SIGNALP)	gi|219441492|ref|XP_002218514.1|hypothetical protein BRAFLDRAFT_80690 [Branchiostoma floridae]	XP_002218514	6.49656e-55	77	218.009	175	135
CMX00887_1	DY657404.1	Dolichyl-diphosphooligosaccharide--protein glycosyltransferase subunit STT3A	Dolichyl-diphosphooligosaccharide--protein glycosyltransferase subunit STT3A	661	20	0.89	6	C:cell; C:endoplasmic reticulum; C:protein complex; F:transferase activity; P:biosynthetic process; P:protein modification process	EC:2.4.1.119	no IPS match	gi|242005536|ref|XP_002423620.1|Dolichyl-diphosphooligosaccharide--protein glycosyltransferase subunit STT3A, putative [Pediculus humanus corporis] >gi|212506780|gb|EEB10882.1| Dolichyl-diphosphooligosaccharide--protein glycosyltransferase subunit STT3A, putative [Pediculus humanus corporis]	XP_002423620	1.51795e-101	92	372.474	220	203
CMX00888_1	DN635298.1	4-coumarate:coenzyme A ligase 2	4-coumarate-CoA ligase enzyme	722	20	0.4795	1	F:catalytic activity		SignalP (SIGNALP), tmhmm (TMHMM)	gi|156375645|ref|XP_001630190.1|predicted protein [Nematostella vectensis] >gi|156217206|gb|EDO38127.1| predicted protein [Nematostella vectensis]	XP_001630190	2.42182e-13	57	79.7221	140	80
CMX00889_1	DY657484.1			932	0		0
CMX00890_1	DN635154.1			686	0		0
CMX00891_1	DW249341.1			718	0		0
CMX00892_1	DV642281.1			804	0		0
CMX00893_1	DV642452.1			1273	0		0
CMX00894_1	DY657500.1	kinesin heavy chain	kinesin-like protein KHC [Bombyx mori]	995	9	0.773333	5	F:motor activity; F:nucleotide binding; P:transport; P:cytoskeleton organization; C:cytoskeleton		IPR001752; PTHR16012 (PANTHER), PTHR16012:SF131 (PANTHER), SSF52540 (SUPERFAMILY)	gi|182511222|ref|NP_001116822.1|kinesin heavy chain [Bombyx mori] >gi|118480524|gb|ABK92268.1| kinesin-like protein KHC [Bombyx mori]	NP_001116822	9.59443e-13	78	78.5666	162	127
CMX00895_1	DY657419.1	Regulator of nonsense transcripts 1 (ATP-dependent helicase RENT1) (Nonsense mRNA reducing factor 1) (NORF1) (Up-frameshift suppressor 1 homolog) (mUpf1)	Regulator of nonsense transcripts 1 (ATP-dependent helicase RENT1) [Apis mellifera]	983	20	0.6615	5	F:DNA binding; F:catalytic activity; F:nucleotide binding; C:cytoplasm; F:binding		IPR018999; PTHR10887 (PANTHER), PTHR10887:SF26 (PANTHER)	gi|193709118|ref|XP_001948916.1|PREDICTED: similar to nonsense-mediated mrna decay protein 1 (rent1) [Acyrthosiphon pisum]	XP_001948916	9.66474e-66	64	254.603	275	177
CMX00896_1	DY657420.1			618	0		0
CMX00897_1	DN739337.1	estrogen sulfotransferase	sulfotransferase [Aedes aegypti]	733	20	0.535	1	F:sulfotransferase activity		SignalP (SIGNALP)	gi|242005981|ref|XP_002423838.1|conserved hypothetical protein [Pediculus humanus corporis] >gi|212507054|gb|EEB11100.1| conserved hypothetical protein [Pediculus humanus corporis]	XP_002423838	2.26706e-22	55	109.768	166	92
CMX00898_1	DY657425.1	4-coumarate-CoA ligase enzyme	Neurohypophysial hormones, N-terminal Domain containing protein [Tetrahymena thermophila SB210]	709	0		0
CMX00899_1	DY657426.1			707	0		0
CMX00900_1	DY657427.1			641	0		0
CMX00901_1	DY657495.1			973	0		0
CMX00902_1	DW251019.1	AP-3 complex subunit delta-1 (Adapter-related protein complex 3 delta-1 subunit) (Delta-adaptin 3) (AP-3 complex delta subunit) (Delta-adaptin)	AP-3 complex subunit delta-1 (Adapter-related protein complex 3 delta-1 subunit) [Apis mellifera]	785	20	0.936	12	P:biological_process; P:biosynthetic process; P:secondary metabolic process; C:Golgi apparatus; P:organelle organization; F:protein binding; C:cytoplasm; C:protein complex; F:transporter activity; P:transport; P:protein transport; C:endoplasmic reticulum		no IPS match	gi|110757003|ref|XP_395563.3|PREDICTED: similar to AP-3 complex subunit delta-1 (Adapter-related protein complex 3 delta-1 subunit) (Delta-adaptin 3) (AP-3 complex delta subunit) (Delta-adaptin) [Apis mellifera]	XP_395563	2.90595e-74	93	282.337	215	202
CMX00903_1	DY657430.1			967	0		0
CMX00904_1	DY657432.1	glutamate transporter interacting protein-like protein	ADP-ribosylation-like factor 6 interacting protein 5 [Tribolium castaneum]	671	20	0.6475	1	C:cell		PTHR12859 (PANTHER), SignalP (SIGNALP), tmhmm (TMHMM)	gi|91095167|ref|XP_968412.1|PREDICTED: similar to AGAP005121-PB [Tribolium castaneum]	XP_968412	4.80179e-42	77	174.866	127	99
CMX00905_1	DY657456.1			638	0		0
CMX00906_1	DY657460.1			713	0		0
CMX00907_1	DY657461.1	V-type proton ATPase subunit E	Vacuolar ATP synthase subunit E (V-ATPase E subunit) (Vacuolar proton pump E subunit)	722	20	0.7795	7	F:hydrolase activity; F:transporter activity; C:vacuole; C:protein complex; P:generation of precursor metabolites and energy; P:nucleobase, nucleoside, nucleotide and nucleic acid metabolic process; P:ion transport	EC:3.6.3.6; EC:3.6.3.14	no IPS match	gi|401332|sp|P31402.1|VATE_MANSERecName: Full=V-type proton ATPase subunit E; Short=V-ATPase subunit E; AltName: Full=Vacuolar proton pump subunit E; AltName: Full=V-ATPase 26 kDa subunit >gi|9733|emb|CAA47610.1| H(+)-transporting ATPase [Manduca sexta]	P31402	7.40713e-71	80	270.781	222	178
CMX00908_1	DY657463.1			438	0		0
CMX00909_1	DY657467.1	copper-transporting atpase 1	copper-transporting atpase 1, 2 (copper pump 1, 2) [Aedes aegypti]	688	20	0.728	31	F:binding; C:plasma membrane; P:regulation of biological process; P:ion transport; P:anatomical structure morphogenesis; P:multicellular organismal development; P:cellular component organization; P:cell differentiation; C:cell; P:embryonic development; C:Golgi apparatus; F:hydrolase activity; F:transporter activity; C:cytoplasmic membrane-bounded vesicle; P:biological_process; P:biosynthetic proc…	EC:3.6.3.4	SignalP (SIGNALP)	gi|242001592|ref|XP_002435439.1|copper-transporting ATPase 1, putative [Ixodes scapularis] >gi|215498775|gb|EEC08269.1| copper-transporting ATPase 1, putative [Ixodes scapularis]	XP_002435439	8.65466e-18	68	94.3597	230	157
CMX00910_1	DW249482.1			1900	0		0
CMX00911_1	DY657472.1			627	0		0
CMX00912_1	DY308300.1	prefoldin subunit 6	prefoldin beta subunit [Bombyx mori]	760	20	0.762	4	P:protein metabolic process; C:cytosol; C:protein complex; F:protein binding		IPR002777; IPR009053; G3DSA:1.10.287.370 (GENE3D), PTHR21431 (PANTHER)	gi|241735383|ref|XP_002404909.1|prefoldin, putative [Ixodes scapularis] >gi|215505594|gb|EEC15088.1| prefoldin, putative [Ixodes scapularis]	XP_002404909	3.65387e-26	75	122.479	104	78
CMX00913_1	DY657476.1	myosin heavy chain kinase [Dictyostelium discoideum AX4]	myosin heavy chain kinase [Dictyostelium discoideum AX4]	715	0		0
CMX00914_1	DY657477.1	ketohexokinase	ketohexokinase [Rattus norvegicus]	697	20	0.647	7	C:cytoplasm; P:carbohydrate metabolic process; P:biological_process; P:catabolic process; F:protein binding; F:kinase activity; P:response to endogenous stimulus	EC:2.7.1.3	no IPS match	gi|148705361|gb|EDL37308.1|ketohexokinase, isoform CRA_b [Mus musculus]	EDL37308	4.1254e-31	67	138.658	141	95
CMX00915_1	DY657479.1	transcription elongation	Transcription elongation regulator 1 (TATA box-binding protein-associated factor 2S) (Transcription factor CA150)	721	20	0.821	1	F:protein binding		no IPS match	gi|240994921|ref|XP_002404562.1|transcription elongation regulator, putative [Ixodes scapularis] >gi|215491584|gb|EEC01225.1| transcription elongation regulator, putative [Ixodes scapularis]	XP_002404562	6.96517e-53	82	211.075	176	146
CMX00916_1	DW250525.1	chromaffin granule amine transporter	chromaffin granule amine transporter, [Aedes aegypti]	938	20	0.6875	1	P:biological_process		no IPS match	gi|193702187|ref|XP_001942534.1|PREDICTED: similar to chromaffin granule amine transporter [Acyrthosiphon pisum]	XP_001942534	8.27772e-88	77	327.791	272	210
CMX00917_1	DY657481.1			739	0		0
CMX00918_1	DY657482.1			1167	0		0
CMX00919_1	DV944755.1	3-hydroxyisobutyrate dehydrogenase family protein	3-hydroxyisobutyrate dehydrogenase family protein [Marinomonas sp. MED121]	1118	20	0.518	2	F:catalytic activity; P:metabolic process		no IPS match	gi|156407190|ref|XP_001641427.1|predicted protein [Nematostella vectensis] >gi|156228566|gb|EDO49364.1| predicted protein [Nematostella vectensis]	XP_001641427	2.09386e-22	61	110.923	136	84
CMX00920_1	DY657492.1			178	0		0
CMX00921_1	DY657493.1			716	0		0
CMX00922_1	DV466824.1			724	0		0
CMX00922_2	DN202484.1			634	0		0
CMX00923_1	DY657501.1	wd repeat domain 59	WD repeat domain 59 [Tribolium castaneum]	697	20	0.7105	0			SignalP (SIGNALP), tmhmm (TMHMM)	gi|219434201|ref|XP_002214882.1|hypothetical protein BRAFLDRAFT_77293 [Branchiostoma floridae] >gi|229290201|gb|EEN60882.1| hypothetical protein BRAFLDRAFT_77293 [Branchiostoma floridae]	XP_002214882	3.47624e-46	72	188.734	224	163
CMX00925_1	DY657503.1	hypothetical protein [Aedes aegypti]		793	0		0
CMX00926_1	DY657529.1	nefa-interacting nuclear protein nip30	hypothetical protein [Aedes aegypti]	705	20	0.589	2	F:molecular_function; C:cellular_component		SignalP (SIGNALP), tmhmm (TMHMM)	gi|193598981|ref|XP_001950792.1|PREDICTED: similar to CG14480 CG14480-PA [Acyrthosiphon pisum]	XP_001950792	1.98301e-12	63	76.6406	182	116
CMX00927_1	DV642289.1	chaperonin containing subunit 6a (zeta 1)	chaperonin [Aedes aegypti]	995	20	0.871	6	P:protein metabolic process; C:cytosol; C:protein complex; C:lipid particle; F:nucleotide binding; F:protein binding		no IPS match	gi|219500657|ref|XP_002246743.1|hypothetical protein BRAFLDRAFT_132189 [Branchiostoma floridae] >gi|229297480|gb|EEN68116.1| hypothetical protein BRAFLDRAFT_132189 [Branchiostoma floridae]	XP_002246743	2.32513e-67	89	259.996	321	288
CMX00928_1	DY657533.1	leucine zipper ef-hand containing transmembrane protein		673	20	0.6415	1	C:integral to membrane		tmhmm (TMHMM)	gi|91079961|ref|XP_969540.1|PREDICTED: similar to AGAP005736-PA [Tribolium castaneum]	XP_969540	2.59779e-11	67	72.7886	62	42
CMX00929_1	DV943698.1	alpha-aminoadipate aminotransferase	alpha-aminoadipate aminotransferase [Danio rerio]	761	20	0.5845	3	C:cytosol; F:transferase activity; P:cellular amino acid and derivative metabolic process	EC:2.6.1.7	no IPS match	gi|242003345|ref|XP_002422703.1|kynurenine/alpha-aminoadipate aminotransferase, putative [Pediculus humanus corporis] >gi|212505525|gb|EEB09965.1| kynurenine/alpha-aminoadipate aminotransferase, putative [Pediculus humanus corporis]	XP_002422703	1.29355e-39	61	167.162	231	142
CMX00930_1	DY307496.1			1310	0		0
CMX00931_1	DY657549.1			694	0		0
CMX00932_1	DY657553.1	unknown function		744	0		0
CMX00933_1	DY657555.1			726	0		0
CMX00934_1	DY657559.1	zinc binding dehydrogenase / trans-2-enoyl-CoA reductase, mitochondrial	Trans-2-enoyl-CoA reductase, mitochondrial precursor	703	20	0.661	3	F:binding; P:metabolic process; F:catalytic activity		SignalP (SIGNALP), tmhmm (TMHMM)	gi|195381637|ref|XP_002049554.1|GJ20691 [Drosophila virilis] >gi|194144351|gb|EDW60747.1| GJ20691 [Drosophila virilis]	XP_002049554	7.65094e-41	68	171.014	216	148
CMX00935_1	DV642659.1	galactosyltransferase		707	2	0.515	1	F:transferase activity		no IPS match	gi|241702814|ref|XP_002411948.1|galactosyltransferase, putative [Ixodes scapularis] >gi|215504922|gb|EEC14416.1| galactosyltransferase, putative [Ixodes scapularis]	XP_002411948	8.62165e-08	53	61.2326	125	67
CMX00936_1	DY657562.1	actin	CyI cytoplasmic actin [Strongylocentrotus purpuratus]	1232	20	0.563	1	F:protein binding		IPR004000; IPR018181; G3DSA:3.30.420.40 (GENE3D), PTHR11937:SF19 (PANTHER), SSF53067 (SUPERFAMILY)	gi|241757447|ref|XP_002401535.1|actin, putative [Ixodes scapularis] >gi|215508469|gb|EEC17923.1| actin, putative [Ixodes scapularis]	XP_002401535	3.6884e-55	63	219.935	248	157
CMX00937_1	DY657563.1	Methyltransferase type 11 [Trichodesmium erythraeum IMS101]	Methyltransferase type 11 [Trichodesmium erythraeum IMS101]	730	20	0.522	3	F:methyltransferase activity; P:metabolic process; F:protein binding		SignalP (SIGNALP)	gi|219465767|ref|XP_002230532.1|hypothetical protein BRAFLDRAFT_93226 [Branchiostoma floridae] >gi|229288899|gb|EEN59591.1| hypothetical protein BRAFLDRAFT_93226 [Branchiostoma floridae]	XP_002230532	1.07995e-16	54	90.8929	184	101
CMX00938_1	DY657564.1	cytochrome P450, family 2, subfamily U, polypeptide 1	Cytochrome P450 2L1 (CYPIIL1)	714	20	0.6765	3	F:catalytic activity; F:electron carrier activity; F:binding		IPR001128; IPR002401; IPR017972; IPR017973; SignalP (SIGNALP), tmhmm (TMHMM)	gi|209887012|gb|ACI94903.1|cytochrome P450 CYP379A1 [Carcinus maenas]	ACI94903	1.53028e-84	100	316.235	216	216
CMX00939_1	DY657571.1	smooth / heterogeneous nuclear ribonucleoprotein L, isoform CRA_b	smooth CG9218-PA, isoform A [Drosophila melanogaster]	715	20	0.6965	7	F:RNA binding; C:nucleus; P:anatomical structure morphogenesis; P:cellular component organization; P:cell differentiation; P:multicellular organismal development; P:behavior		SignalP (SIGNALP)	gi|40882465|gb|AAR96144.1|RE74969p [Drosophila melanogaster]	AAR96144	3.81314e-43	72	178.718	161	116
CMX00940_1	DY657572.1	unnamed protein product [Aspergillus oryzae]		690	0		0
CMX00941_1	DY657574.1	bacteriodes thetaiotaomicron symbiotic chitinase	unnamed protein product [Aspergillus oryzae]	688	19	0.467895	2	P:primary metabolic process; F:hydrolase activity		no IPS match	gi|183231687|ref|XP_652745.2|RNA recognition motif domain containing protein [Entamoeba histolytica HM-1:IMSS] >gi|169802363|gb|EAL47359.2| RNA recognition motif domain containing protein [Entamoeba histolytica HM-1:IMSS]	XP_652745	3.40338e-14	56	82.4185	113	64
CMX00942_1	DY657580.1	chaperonin	chaperonin [Aedes aegypti]	331	20	0.925	4	P:protein metabolic process; C:cytoplasm; F:protein binding; F:nucleotide binding		SignalP (SIGNALP), tmhmm (TMHMM)	gi|207367176|dbj|BAG72108.1|chaperonin eta subunit [Delia antiqua]	BAG72108	4.37939e-24	94	114.005	79	75
CMX00943_1	DY657600.1			658	0		0
CMX00944_1	DV944339.1			604	0		0
CMX00945_1	DW584920.1			1097	0		0
CMX00946_1	CX994032.1			679	0		0
CMX00946_2	DW584646.1			794	0		0
CMX00947	CX994034.1			712	0		0
CMX00948_1	CX994036.1			596	0		0
CMX00949_1	DV467526.1	paramyosin, long form	paramyosin, long form [Aedes aegypti]	924	20	0.6235	5	P:cell differentiation; P:multicellular organismal development; P:cytoskeleton organization; C:cytoskeleton; C:protein complex		SignalP (SIGNALP), tmhmm (TMHMM)	gi|193795848|gb|ACF21977.1|paramyosin [Bombyx mandarina]	ACF21977	1.29753e-69	59	267.314	289	171
CMX00950_1	DW251250.1	phospholipase d beta expressed	phospholipase D [Oryza sativa (indica cultivar-group)]	1092	20	0.4955	1	F:catalytic activity		no IPS match	gi|242037165|ref|XP_002465977.1|hypothetical protein SORBIDRAFT_01g049290 [Sorghum bicolor] >gi|241919831|gb|EER92975.1| hypothetical protein SORBIDRAFT_01g049290 [Sorghum bicolor]	XP_002465977	1.82484e-31	53	140.969	268	144
CMX00951_1	CX993972.1	nudix (nucleoside diphosphate linked moiety x)-type motif 16	Nucleoside diphosphate-linked moiety X motif 16 (Nudix motif 16)	672	20	0.628	1	F:binding		no IPS match	gi|219419880|ref|XP_002207743.1|hypothetical protein BRAFLDRAFT_57615 [Branchiostoma floridae] >gi|229285096|gb|EEN55826.1| hypothetical protein BRAFLDRAFT_57615 [Branchiostoma floridae]	XP_002207743	3.39282e-11	61	72.4034	85	52
CMX00952_1	CX993948.1	splicing factor 45	splicing factor 45 [Bombyx mori]	614	20	0.494	3	F:nucleic acid binding; F:nucleotide binding; C:intracellular		tmhmm (TMHMM)	gi|91083973|ref|XP_975149.1|PREDICTED: similar to splicing factor 45 [Tribolium castaneum]	XP_975149	1.02834e-18	56	97.0561	139	78
CMX00953_1	CX993949.1	renalase isoform 2	renalase isoform 2 [Homo sapiens]	626	20	0.696	1	F:catalytic activity		no IPS match	gi|219424275|ref|XP_002209935.1|hypothetical protein BRAFLDRAFT_72371 [Branchiostoma floridae]	XP_002209935	8.82618e-37	69	157.147	153	106
CMX00954_1	DV944015.1	enhancer of split mgamma	Enhancer of split mbeta protein (E(spl)mbeta) (HLH-mbeta) (Split locus enhancer protein mA) [Apis mellifera]	713	20	0.7315	5	F:transcription regulator activity; F:DNA binding; C:nucleus; P:regulation of biological process; P:transcription		no IPS match	gi|110762524|ref|XP_001120327.1|PREDICTED: similar to Enhancer of split mbeta protein (E(spl)mbeta) (HLH-mbeta) (Split locus enhancer protein mA) [Apis mellifera]	XP_001120327	1.59433e-25	70	120.168	133	94
CMX00955_1	CX993963.1			699	0		0
CMX00956_1	CX993953.1	adaptin ear-binding coat-associated protein 2	Adaptin ear-binding coat-associated protein 1 (NECAP-1)	668	20	0.8475	5	C:plasma membrane; C:cytoplasmic membrane-bounded vesicle; C:protein complex; P:transport; P:cellular component organization		SignalP (SIGNALP)	gi|91091364|ref|XP_972648.1|PREDICTED: similar to adaptin ear-binding coat-associated protein 2 [Tribolium castaneum]	XP_972648	5.76573e-64	85	247.669	168	143
CMX00957_1	DW249400.1	cytochrome p450	Cytochrome P450 302a1, mitochondrial precursor (Disembodied protein), partial [Apis mellifera]	710	20	0.6705	4	P:biological_process; F:binding; F:catalytic activity; P:multicellular organismal development		no IPS match	gi|193657267|ref|XP_001948299.1|PREDICTED: similar to cytochrome P450 CYP302A1 [Acyrthosiphon pisum]	XP_001948299	1.86107e-34	76	149.828	113	86
CMX00958_1	DN161447.1			715	0		0
CMX00959_1	CX993993.1			725	0		0
CMX00960_1	CX993962.1			1005	0		0
CMX00961_1	CX993964.1	kinesin-associated protein 3	Kinesin-associated protein 3 (KAP3) [Rattus norvegicus]	693	20	0.821	11	F:enzyme regulator activity; F:cytoskeletal protein binding; P:cell proliferation; P:regulation of biological process; P:cellular component organization; C:cytoskeleton; C:protein complex; P:cytoskeleton organization; P:signal transduction; P:biological_process; C:endoplasmic reticulum		SignalP (SIGNALP)	gi|224058864|ref|XP_002195181.1|PREDICTED: kinesin-associated protein 3 [Taeniopygia guttata]	XP_002195181	1.55921e-14	83	83.5741	218	182
CMX00962_1	DV943894.1	chitinase 1 precursor	chitinase [Marsupenaeus japonicus]	734	20	0.806	7	C:extracellular region; F:hydrolase activity; F:carbohydrate binding; F:binding; P:carbohydrate metabolic process; P:catabolic process; P:cellular component organization	EC:3.2.1.14	no IPS match	gi|195969366|gb|ACG60512.1|chitinase 1 precursor [Scylla serrata]	ACG60512	8.09632e-121	95	436.802	221	212
CMX00963_1	DW250567.1	branched chain keto acid dehydrogenase alpha polypeptide	2-oxoisovalerate dehydrogenase alpha subunit [Strongylocentrotus purpuratus]	1241	20	0.835	1	P:metabolic process		IPR001017; G3DSA:3.40.50.970 (GENE3D), PTHR11516 (PANTHER), PTHR11516:SF1 (PANTHER), SSF52518 (SUPERFAMILY)	gi|219442812|ref|XP_002219171.1|hypothetical protein BRAFLDRAFT_224333 [Branchiostoma floridae] >gi|229271894|gb|EEN42780.1| hypothetical protein BRAFLDRAFT_224333 [Branchiostoma floridae]	XP_002219171	6.96754e-107	83	340.117	179	150
CMX00964_1	DV466873.1	proteasome ( macropain) alpha 1	Proteasome subunit alpha type 1 (Proteasome component C2) (Macropain subunit C2) [Canis familiaris]	737	20	0.817	10	C:cytosol; F:RNA binding; P:cell cycle; F:peptidase activity; P:protein metabolic process; P:catabolic process; F:protein binding; C:intracellular; C:protein complex; C:nucleus	EC:3.4.25.0	no IPS match	gi|242003283|ref|XP_002422679.1|proteasome subunit alpha type, putative [Pediculus humanus corporis] >gi|212505501|gb|EEB09941.1| proteasome subunit alpha type, putative [Pediculus humanus corporis]	XP_002422679	3.61831e-52	87	208.764	215	188
CMX00965_1	DV944199.1	cubilin (intrinsic factor-cobalamin receptor)	cubulin [Aedes aegypti]	922	19	0.474737	20	F:calcium ion binding; C:extrinsic to external side of plasma membrane; F:transporter activity; F:protein homodimerization activity; P:receptor-mediated endocytosis; P:cholesterol metabolic process; C:brush border membrane; P:cobalamin transport; F:receptor activity; F:cobalamin binding; F:cobalt ion binding; C:endosome membrane; P:tissue homeostasis; C:lysosomal membrane; C:apical part of cell; …		no IPS match	gi|157127870|ref|XP_001655059.1|cubulin [Aedes aegypti] >gi|108872759|gb|EAT36984.1| cubulin [Aedes aegypti]	XP_001655059	3.93846e-18	49	96.2857	209	104
CMX00966_1	CX993977.1			724	0		0
CMX00967_1	CX993978.1			179	0		0
CMX00968_1	CX993980.1	Lethal, Chr 7, Rinchik 6	CG13926-PA [Apis mellifera]	707	20	0.692	2	P:multicellular organismal development; P:organelle organization		IPR008493	gi|48140379|ref|XP_393504.1|PREDICTED: similar to CG13926-PA [Apis mellifera]	XP_393504	6.29097e-59	73	231.106	187	137
CMX00969_1	CX994125.1			923	0		0
CMX00970_1	CX993983.1			706	0		0
CMX00971_1	CX994129.1	solute carrier family 4, anion exchanger, member 1 (erythrocyte membrane protein band 3, Diego blood group)	solute carrier family 4, anion exchanger, member 1 [Homo sapiens]	685	20	0.7295	8	C:plasma membrane; C:cytoskeleton; C:cytoplasm; F:protein binding; P:cellular homeostasis; F:transporter activity; F:cytoskeletal protein binding; P:ion transport		no IPS match	gi|193617635|ref|XP_001951919.1|PREDICTED: similar to GA20870-PA [Acyrthosiphon pisum]	XP_001951919	9.06688e-52	74	207.223	212	157
CMX00972_1	CX994219.1	gdp-mannose pyrophosphorylase a	GDP-mannose pyrophosphorylase A [Mus musculus]	676	17	0.83	3	F:transferase activity; P:biosynthetic process; P:carbohydrate metabolic process	EC:2.7.7.13	no IPS match	gi|242011549|ref|XP_002426511.1|glucose-1-phosphate adenylyltransferase, putative [Pediculus humanus corporis] >gi|212510637|gb|EEB13773.1| glucose-1-phosphate adenylyltransferase, putative [Pediculus humanus corporis]	XP_002426511	4.2321e-38	87	161.77	125	109
CMX00973_1	DV112033.1	bromodomain adjacent to zinc finger 1a isoform 1	Bromodomain adjacent to zinc finger domain protein 1A (ATP-utilizing chromatin assembly and remodeling factor 1) [Danio rerio]	894	20	0.738	1	F:binding		SignalP (SIGNALP), tmhmm (TMHMM)	gi|110756797|ref|XP_395223.3|PREDICTED: similar to ATP-dependent chromatin assembly factor large subunit CG1966-PA [Apis mellifera]	XP_395223	7.32835e-30	53	135.191	228	121
CMX00974_1	CX994132.1			446	0		0
CMX00975_1	CX994120.1	solute carrier family 5 (sodium glucose cotransporter) member 11	solute carrier family 5 (sodium/glucose cotransporter), member 2 [Mus musculus]	1199	20	0.73	3	P:ion transport; C:cell; F:transporter activity		no IPS match	gi|241727892|ref|XP_002413783.1|sodium/glucose cotransporter, putative [Ixodes scapularis] >gi|215507599|gb|EEC17091.1| sodium/glucose cotransporter, putative [Ixodes scapularis]	XP_002413783	2.85482e-105	75	386.341	381	288
CMX00976_1	CX993991.1			680	0		0
CMX00977	CX994124.1			252	0		0
CMX00978_1	CX994122.1	CG1451-PA [Tribolium castaneum]	CG1451-PA [Tribolium castaneum]	658	0		0
CMX00979_1	CX994133.1	jumonji, retinoblastoma binding protein 2	jumonji, AT rich interactive domain 1D (Rbp2 like) [Mus musculus]	646	20	0.594	9	F:binding; F:DNA binding; F:catalytic activity; F:transcription regulator activity; C:nucleus; C:protein complex; P:transcription; C:cytoplasm; P:regulation of biological process		no IPS match	gi|224096413|ref|XP_002198181.1|PREDICTED: jumonji, AT rich interactive domain 1A [Taeniopygia guttata]	XP_002198181	5.35937e-40	60	167.933	228	137
CMX00980_1	CX994223.1	ankyrin repeat and mynd domain containing 2	ankyrin repeat and MYND domain containing 2 [Macaca mulatta]	752	20	0.6335	1	F:binding		IPR002110; PR01415 (PRINTS), PTHR18958 (PANTHER), PTHR18958:SF211 (PANTHER)	gi|242002976|ref|XP_002422563.1|ankyrin repeat and mynd domain-containing protein, putative [Pediculus humanus corporis] >gi|212505353|gb|EEB09825.1| ankyrin repeat and mynd domain-containing protein, putative [Pediculus humanus corporis]	XP_002422563	2.02762e-13	63	80.1073	191	122
CMX00981_1	CX994140.1			226	0		0
CMX00982_1	DW249657.1			825	0		0
CMX00982_2	CX994236.1	megakaryocyte stimulating factor		926	1	0.47	0			no IPS match	gi|154423053|ref|XP_001584538.1|megakaryocyte stimulating factor [Trichomonas vaginalis G3] >gi|121918785|gb|EAY23552.1| megakaryocyte stimulating factor, putative [Trichomonas vaginalis G3]	XP_001584538	1.84446e-07	47	60.8474	116	55
CMX00983_1	CX994237.1	n-acetylglucosaminyl-phosphatidylinositol de-n-acetylase	phosphatidylinositol glycan anchor biosynthesis, class L [Mus musculus]	656	10	0.763	1	F:hydrolase activity		no IPS match	gi|189238392|ref|XP_971971.2|PREDICTED: similar to n-acetylglucosaminyl-phosphatidylinositol de-n-acetylase [Tribolium castaneum]	XP_971971	5.98578e-10	85	68.1662	42	36
CMX00984_1	CX994148.1			569	0		0
CMX00985_1	CX994006.1	cell division cycle 40 homolog	cell division cycle 40 homolog isoform 1 [Mus musculus]	693	20	0.658	1	P:nucleobase, nucleoside, nucleotide and nucleic acid metabolic process		no IPS match	gi|195053516|ref|XP_001993672.1|GH19818 [Drosophila grimshawi] >gi|193895542|gb|EDV94408.1| GH19818 [Drosophila grimshawi]	XP_001993672	1.39722e-47	67	193.356	193	130
CMX00986_1	CX994010.1	poly (ADP-ribose) polymerase member 12 / zinc finger CCCH-type	zinc finger CCCH-type domain containing 1 isoform 2 [Macaca mulatta]	934	20	0.442	1	F:binding		no IPS match	gi|224095493|ref|XP_002197103.1|PREDICTED: similar to poly (ADP-ribose) polymerase family, member 12 (predicted) [Taeniopygia guttata]	XP_002197103	9.95074e-09	46	65.0846	153	71
CMX00987_1	DN796093.1	limpet, isoform	Limpet CG32171-PD, isoform D [Apis mellifera]	680	20	0.6705	1	F:binding		IPR001781; PTHR18973 (PANTHER), PTHR18973:SF104 (PANTHER), SSF57716 (SUPERFAMILY)	gi|157125446|ref|XP_001654345.1|four and a half lim domains [Aedes aegypti] >gi|108882709|gb|EAT46934.1| four and a half lim domains [Aedes aegypti]	XP_001654345	1.04481e-60	65	229.18	85	56
CMX00988_1	CX994143.1	neutral alpha-glucosidase ab precursor (glucosidase ii alpha subunit) (alpha glucosidase 2)	neutral alpha-glucosidase ab precursor (glucosidase ii alpha subunit) (alpha glucosidase 2) [Aedes aegypti]	695	20	0.633	1	F:hydrolase activity		no IPS match	gi|241701391|ref|XP_002413171.1|glucosidase II, putative [Ixodes scapularis] >gi|215506985|gb|EEC16479.1| glucosidase II, putative [Ixodes scapularis]	XP_002413171	7.66681e-46	70	187.578	233	164
CMX00989_1	CX994015.1	lysyl-trna synthetase	lysyl-tRNA synthetase [Aedes aegypti]	858	20	0.758	6	F:catalytic activity; P:nucleobase, nucleoside, nucleotide and nucleic acid metabolic process; P:translation; P:cellular amino acid and derivative metabolic process; F:nucleotide binding; P:biosynthetic process	EC:6.1.1.6	no IPS match	gi|157106533|ref|XP_001649366.1|lysyl-tRNA synthetase [Aedes aegypti] >gi|108868817|gb|EAT33042.1| lysyl-tRNA synthetase [Aedes aegypti]	XP_001649366	9.71254e-61	76	237.654	194	149
CMX00990_1	CX994016.1			640	0		0
CMX00991_1	CX994017.1	MAK10 homolog, amino-acid N-acetyltransferase subunit	MAK10 homolog, amino-acid N-acetyltransferase subunit, (S. cerevisiae) [Rattus norvegicus]	699	20	0.669	2	P:cell proliferation; C:cytoplasm		no IPS match	gi|81884752|sp|Q6DKG0.1|MAK10_RATRecName: Full=Protein MAK10 homolog; AltName: Full=Embryonic growth-associated protein; AltName: Full=Corneal wound-healing-related protein >gi|49522645|gb|AAH74005.1| MAK10 homolog, amino-acid N-acetyltransferase subunit, (S. cerevisiae) [Rattus norvegicus] >gi|149039774|gb|EDL93890.1| MAK10 homolog, amino-acid N-acetyltransferase subunit, (S. cerevisiae), isofor…	Q6DKG0	4.1667e-31	68	138.658	120	82
CMX00992_1	CX994020.1	serine protease	serine protease [Pacifastacus leniusculus]	709	8	0.5925	6	F:catalytic activity; F:binding; P:biosynthetic process; P:carbohydrate metabolic process; P:generation of precursor metabolites and energy; P:catabolic process	EC:1.2.1.12	IPR000173; tmhmm (TMHMM)	gi|6572446|emb|CAB63112.1|serine protease [Pacifastacus leniusculus]	CAB63112	3.08189e-21	60	105.916	120	73
CMX00993_1	DV112102.1	heat shock factor binding protein 1	heat shock factor binding protein 1 isoform 1 [Danio rerio]	701	20	0.84	7	P:regulation of biological process; P:transcription; F:protein binding; F:transcription regulator activity; P:response to stress; C:nucleoplasm; C:protein complex		IPR009643	gi|209969776|ref|NP_001129658.1|heat shock factor binding protein 1-like [Nasonia vitripennis]	NP_001129658	1.81579e-18	88	96.6709	60	53
CMX00994_1	CX994023.1			767	0		0
CMX00995_1	CX994024.1	parkinson disease (autosomal juvenile) parkin	parkin [Mus musculus]	695	20	0.6695	24	C:cell; P:protein modification process; P:catabolic process; P:response to external stimulus; P:transport; P:regulation of biological process; P:cell-cell signaling; P:multicellular organismal development; P:response to endogenous stimulus; P:cellular amino acid and derivative metabolic process; P:behavior; P:cell differentiation; C:Golgi apparatus; F:binding; F:catalytic activity; C:protein comp…	EC:6.3.2.19	SignalP (SIGNALP)	gi|242010580|ref|XP_002426043.1|Parkin, putative [Pediculus humanus corporis] >gi|212510053|gb|EEB13305.1| Parkin, putative [Pediculus humanus corporis]	XP_002426043	1.4459e-44	70	183.341	152	107
CMX00996_1	DV943842.1	methyltransferase like 7A [Homo sapiens]	methyltransferase like 7A [Homo sapiens]	739	0		0
CMX00997_1	CX994028.1			694	0		0
CMX00998_1	DW584841.1	cytochrome b5 reductase 3	cytochrome b5 reductase 3 [Canis familiaris]	816	20	0.864	11	F:catalytic activity; C:endoplasmic reticulum; P:biological_process; C:mitochondrion; C:cytosol; C:protein complex; F:electron carrier activity; P:metabolic process; P:biosynthetic process; P:lipid metabolic process; P:carbohydrate metabolic process	EC:1.6.2.2	SignalP (SIGNALP)	gi|219426554|ref|XP_002211071.1|hypothetical protein BRAFLDRAFT_120437 [Branchiostoma floridae]	XP_002211071	1.79718e-61	89	239.965	147	131
CMX00999_1	DV944073.1	ankyrin 2,3/unc44 [Strongylocentrotus purpuratus]	ankyrin 2,3/unc44 [Strongylocentrotus purpuratus]	747	1	0.55	1	F:binding		no IPS match	gi|167527384|ref|XP_001748024.1|hypothetical protein [Monosiga brevicollis MX1] >gi|163773442|gb|EDQ87081.1| predicted protein [Monosiga brevicollis MX1]	XP_001748024	6.92532e-06	55	55.0694	61	34
CMX01000_1	CX994368.1			600	0		0
CMX01001_1	CX994039.1	sterol regulatory element-binding protein 1	sterol regulatory element-binding protein [Aedes aegypti]	701	20	0.8135	8	P:regulation of biological process; P:biosynthetic process; P:lipid metabolic process; P:transport; P:cellular component organization; F:transcription factor activity; C:nucleus; P:transcription		PTHR12565 (PANTHER), PTHR12565:SF4 (PANTHER)	gi|110767936|ref|XP_396866.3|PREDICTED: similar to Helix loop helix protein 106 CG8522-PA, isoform A [Apis mellifera]	XP_396866	1.34038e-29	87	133.65	106	93
CMX01002_1	DV111620.1	paternally expressed 3 [Mus musculus]	paternally expressed 3 [Mus musculus]	705	0		0
CMX01003_1	CX994043.1			699	0		0
CMX01004_1	CX994044.1			673	0		0
CMX01005_1	CX994358.1	pol-like protein	pol-like protein [Aedes aegypti]	667	4	0.515	4	F:RNA binding; P:RNA-dependent DNA replication; F:ribonuclease H activity; F:RNA-directed DNA polymerase activity		no IPS match	gi|189242251|ref|XP_001808188.1|PREDICTED: similar to pol-like protein [Tribolium castaneum]	XP_001808188	7.39587e-11	53	71.2478	135	72
CMX01006_1	CX994046.1	mob as tumor suppressor CG13852-PA [Drosophila melanogaster]	mob as tumor suppressor CG13852-PA [Drosophila melanogaster]	660	0		0
CMX01007_1	DW584879.1			1159	0		0
CMX01008_1	CX994050.1	aspartyl-trna synthetase	aspartyl-tRNA synthetase [Aedes aegypti]	679	20	0.6625	3	F:catalytic activity; F:binding; P:translation	EC:3.6.5.3	no IPS match	gi|189237891|ref|XP_966901.2|PREDICTED: similar to aspartyl-tRNA synthetase [Tribolium castaneum]	XP_966901	1.8598e-33	73	146.362	151	111
CMX01009_1	CX994051.1			731	0		0
CMX01010_1	DV467026.1	CaiB/baiF CoA-transferase family protein C7orf10	hypothetical protein LOC192136 [Mus musculus]	734	20	0.8095	2	F:catalytic activity; P:metabolic process		IPR003673	gi|115782480|ref|XP_790686.2|PREDICTED: similar to CDNA sequence AF397014 [Strongylocentrotus purpuratus] >gi|115974933|ref|XP_001185277.1| PREDICTED: similar to CDNA sequence AF397014 [Strongylocentrotus purpuratus]	XP_790686	1.43523e-55	79	212.616	84	67
CMX01011_1	CX994054.1			696	0		0
CMX01012_1	DW251114.1	Mitochondrial import inner membrane translocase subunit Tim13	translocase of inner mitochondrial membrane 13 homolog [Tribolium castaneum]	751	19	0.833684	4	C:protein complex; C:mitochondrion; P:mitochondrion organization; P:protein transport		IPR004217; PTHR19338 (PANTHER)	gi|219460513|ref|XP_002227972.1|hypothetical protein BRAFLDRAFT_60179 [Branchiostoma floridae] >gi|229274977|gb|EEN45805.1| hypothetical protein BRAFLDRAFT_60179 [Branchiostoma floridae]	XP_002227972	1.31427e-12	88	77.411	63	56
CMX01013_1	CX994056.1	zinc finger protein 157	Zinc finger protein 208 [Danio rerio]	658	20	0.5275	3	F:binding; C:intracellular; P:transcription		no IPS match	gi|194042641|ref|XP_001925955.1|PREDICTED: similar to zinc finger protein 37a (KOX 21) [Sus scrofa]	XP_001925955	9.93368e-29	52	130.568	136	72
CMX01014_1	DW249704.1	Organic solute transporter alpha-like protein W01D2.5	organic solute transporter alpha [Gallus gallus]	892	16	0.47	3	C:integral to membrane; P:transport; F:transporter activity		IPR005178; PTHR23423:SF3 (PANTHER), tmhmm (TMHMM)	gi|91080175|ref|XP_970509.1|PREDICTED: similar to AGAP001974-PA [Tribolium castaneum]	XP_970509	1.6869e-10	49	70.8626	193	96
CMX01015_1	DV944523.1	26s protease regulatory subunit 8	26S protease regulatory subunit 8 (18-56 protein)	785	20	0.9435	9	F:peptidase activity; C:intracellular; C:protein complex; F:hydrolase activity; P:protein metabolic process; P:catabolic process; F:nucleotide binding; C:nucleus; C:cytosol		no IPS match	gi|156544994|ref|XP_001608055.1|PREDICTED: similar to GA13327-PA [Nasonia vitripennis]	XP_001608055	1.01927e-119	95	433.335	260	247
CMX01016_1	DN551448.1	cytosolic malate dehydrogenase	cytosolic malate dehydrogenase [Bombyx mori]	705	20	0.8375	10	P:metabolic process; C:cytosol; F:catalytic activity; C:cell; F:binding; P:nucleobase, nucleoside, nucleotide and nucleic acid metabolic process; P:generation of precursor metabolites and energy; P:carbohydrate metabolic process; P:catabolic process; C:lipid particle	EC:1.1.1.37	SignalP (SIGNALP)	gi|242008014|ref|XP_002424808.1|malate dehydrogenase, putative [Pediculus humanus corporis] >gi|212508346|gb|EEB12070.1| malate dehydrogenase, putative [Pediculus humanus corporis]	XP_002424808	3.09335e-90	85	335.109	233	199
CMX01017_1	CX994068.1	transmembrane protein	transmembrane protein, [Aedes aegypti]	633	20	0.5995	2	C:integral to membrane; P:cell redox homeostasis		no IPS match	gi|242004895|ref|XP_002423311.1|conserved hypothetical protein [Pediculus humanus corporis] >gi|212506330|gb|EEB10573.1| conserved hypothetical protein [Pediculus humanus corporis]	XP_002423311	5.28198e-37	64	157.918	187	121
CMX01018_1	CX994079.1			737	0		0
CMX01019_1	DW250744.1			1624	0		0
CMX01020_1	DV642645.1	hypothetical protein NEMVEDRAFT_v1g7095	hypothetical protein [Rattus norvegicus]	770	20	0.492	1	F:protein binding		no IPS match	gi|156324916|ref|XP_001618514.1|hypothetical protein NEMVEDRAFT_v1g7095 [Nematostella vectensis] >gi|156199175|gb|EDO26414.1| predicted protein [Nematostella vectensis]	XP_001618514	1.74376e-15	48	87.0409	112	54
CMX01021_1	CX994423.1			895	0		0
CMX01022_1	CX994086.1			704	0		0
CMX01023_1	DY308311.1	hypothetical protein AaeL_AAEL013782	CG15653-PA [Tribolium castaneum]	719	20	0.567	0			PTHR21217 (PANTHER)	gi|91087073|ref|XP_974885.1|PREDICTED: similar to AGAP006140-PA [Tribolium castaneum]	XP_974885	2.77132e-25	65	119.398	131	86
CMX01024_1	CX994090.1			537	0		0
CMX01025_1	DV944077.1	unnamed protein product [Tetraodon nigroviridis]	unnamed protein product [Tetraodon nigroviridis]	698	0		0
CMX01025_2	CX994091.1	M-type 9 protein [Streptococcus pyogenes]	M-type 9 protein [Streptococcus pyogenes]	726	0		0
CMX01026_1	CX994092.1			660	0		0
CMX01027_1	CX994093.1			714	0		0
CMX01028_1	DV111687.1	Dipeptidase B CG9285-PA, isoform A	Dipeptidase B CG9285-PA, isoform A [Apis mellifera]	858	20	0.6155	3	P:proteolysis; F:aminopeptidase activity; C:intracellular		SignalP (SIGNALP)	gi|48098562|ref|XP_394104.1|PREDICTED: similar to Dipeptidase B CG9285-PA, isoform A [Apis mellifera]	XP_394104	1.83596e-51	64	206.838	245	157
CMX01029_1	DN161097.1	histidine triad nucleotide binding protein 2	Histidine triad nucleotide-binding protein 2 (HINT-2) (HINT-3) [Rattus norvegicus]	774	20	0.6965	2	F:catalytic activity; C:mitochondrion		no IPS match	gi|164565401|ref|NP_001101425.2|histidine triad nucleotide binding protein 2 [Rattus norvegicus] >gi|149045763|gb|EDL98763.1| histidine triad nucleotide binding protein 2 (predicted), isoform CRA_a [Rattus norvegicus]	NP_001101425	8.64254e-31	68	137.887	124	85
CMX01030_1	CX994097.1	mitochondrial ribosomal protein l2	mitochondrial ribosomal protein L2 [Bombyx mori]	720	20	0.6395	1	C:ribosome		tmhmm (TMHMM)	gi|112983284|ref|NP_001037616.1|mitochondrial ribosomal protein L2 [Bombyx mori] >gi|103058076|gb|ABF71567.1| mitochondrial ribosomal protein L2 [Bombyx mori]	NP_001037616	2.67143e-20	72	102.834	81	59
CMX01031_1	CX994183.1			657	0		0
CMX01032_1	DN635297.1	arginine n-methyltransferase	protein arginine n-methyltransferase [Aedes aegypti]	798	20	0.7285	3	P:anatomical structure morphogenesis; F:transferase activity; P:biological_process		SignalP (SIGNALP)	gi|156543461|ref|XP_001601357.1|PREDICTED: similar to serine/threonine-protein kinase vrk [Nasonia vitripennis]	XP_001601357	1.6689e-48	75	196.823	158	120
CMX01033_1	CX994102.1			722	0		0
CMX01034_1	DV642305.1			802	0		0
CMX01035_1	CX994187.1	E3 ubiquitin-protein ligase HUWE1	HECT, UBA and WWE domain containing 1 [Apis mellifera]	664	20	0.91	10	C:nucleolus; P:protein modification process; P:organelle organization; P:protein metabolic process; P:catabolic process; F:DNA binding; F:catalytic activity; P:cell differentiation; F:protein binding; C:cytoplasm	EC:6.3.2.19	no IPS match	gi|241114441|ref|XP_002400190.1|E3 ubiquitin protein ligase (URE-B1), putative [Ixodes scapularis] >gi|215493061|gb|EEC02702.1| E3 ubiquitin protein ligase (URE-B1), putative [Ixodes scapularis]	XP_002400190	1.1504e-52	91	191.045	98	90
CMX01036_1	CX994106.1	dihydrolipoamide acetyltransferase component of pyruvate dehydrogenase	dihydrolipoamide acetyltransferase component of pyruvate dehydrogenase [Aedes aegypti]	668	20	0.764	13	P:regulation of biological process; P:growth; F:transferase activity; P:embryonic development; P:reproduction; P:biosynthetic process; F:protein binding; C:protein complex; C:mitochondrion; C:lipid particle; P:carbohydrate metabolic process; P:generation of precursor metabolites and energy; P:catabolic process	EC:2.3.1.12	no IPS match	gi|170062538|ref|XP_001866712.1|dihydrolipoamide acetyltransferase component of pyruvate dehydrogenase [Culex quinquefasciatus] >gi|167880446|gb|EDS43829.1| dihydrolipoamide acetyltransferase component of pyruvate dehydrogenase [Culex quinquefasciatus]	XP_001866712	7.09734e-38	74	160.999	127	95
CMX01037_1	DN634682.1	15-hydroxyprostaglandin dehydrogenase	15-hydroxyprostaglandin dehydrogenase [NAD+] (PGDH) (Prostaglandin dehydrogenase 1) [Gallus gallus]	677	20	0.6195	2	P:metabolic process; F:catalytic activity		no IPS match	gi|219471614|ref|XP_002233294.1|hypothetical protein BRAFLDRAFT_282822 [Branchiostoma floridae]	XP_002233294	1.23708e-21	66	107.071	176	117
CMX01038_1	DW249455.1			718	0		0
CMX01039_1	DV467211.1	RAS-related GTP-binding protein Rheb homolog	Rheb CG1081-PA, isoform A [Apis mellifera]	770	20	0.847	3	F:nucleotide binding; P:signal transduction; C:intracellular		IPR001806; IPR003577; IPR005225; IPR013753; IPR015602; G3DSA:3.40.50.300 (GENE3D), PTHR11708 (PANTHER), SSF52540 (SUPERFAMILY)	gi|156552706|ref|XP_001599091.1|PREDICTED: similar to RAS, putative [Nasonia vitripennis]	XP_001599091	2.02667e-72	87	276.174	182	159
CMX01040_1	CX994115.1	camp-dependent protein kinase catalytic subunit	cAMP-dependent protein kinase catalytic subunit (PKA C) [Tribolium castaneum]	649	20	0.969	18	P:behavior; P:regulation of biological process; P:protein modification process; P:signal transduction; P:multicellular organismal development; P:reproduction; P:cell differentiation; P:cytoskeleton organization; F:protein binding; P:cytoplasm organization; C:intracellular; C:protein complex; P:anatomical structure morphogenesis; P:transcription; C:plasma membrane; F:nucleotide binding; F:protein …	EC:2.7.11.11	tmhmm (TMHMM)	gi|91093068|ref|XP_968170.1|PREDICTED: similar to cAMP-dependent protein kinase C1 [Tribolium castaneum]	XP_968170	8.83606e-83	98	310.071	170	168
CMX01041_1	CX994117.1	prolyl 4-hydroxylase alpha subunit 1	truncated prolyl 4-hydroxylase alpha subunit [Ixodes scapularis]	749	20	0.6185	1	F:catalytic activity		no IPS match	gi|170064956|ref|XP_001867741.1|prolyl 4-hydroxylase alpha subunit 1 [Culex quinquefasciatus] >gi|167882144|gb|EDS45527.1| prolyl 4-hydroxylase alpha subunit 1 [Culex quinquefasciatus]	XP_001867741	1.5321e-29	62	133.65	130	81
CMX01042_1	DW249649.1			710	0		0
CMX01043_1	CX994234.1	kinesin family member 21a	Kinesin family member 21A [Rattus norvegicus]	681	20	0.593	3	C:cytoskeleton; F:motor activity; F:nucleotide binding		no IPS match	gi|193617952|ref|XP_001949752.1|PREDICTED: similar to kinesin family member 21A [Acyrthosiphon pisum]	XP_001949752	1.09936e-41	68	173.711	226	155
CMX01044_1	DV642922.1	mitochondrial import inner membrane translocase subunit tim17	inner mitochondrial membrane translocase TIM17-like protein [Ixodes scapularis]	915	20	0.8595	3	C:mitochondrion; F:transporter activity; P:protein transport		IPR003397; PTHR10485 (PANTHER), tmhmm (TMHMM)	gi|156551031|ref|XP_001603448.1|PREDICTED: similar to ENSANGP00000016107 [Nasonia vitripennis]	XP_001603448	1.04535e-63	89	247.669	155	139
CMX01045_1	DN635035.1	mitochondrial ribosomal l23	mitochondrial ribosomal protein, L23, [Aedes aegypti]	602	20	0.71	5	F:nucleotide binding; F:structural molecule activity; C:ribosome; P:translation; P:organelle organization	EC:3.6.5.3	IPR012677; IPR012678; IPR013025	gi|157108878|ref|XP_001650427.1|mitochondrial ribosomal protein, L23, putative [Aedes aegypti] >gi|108879205|gb|EAT43430.1| mitochondrial ribosomal protein, L23, putative [Aedes aegypti]	XP_001650427	5.47271e-46	73	187.578	147	108
CMX01046_1	CX994163.1	capping protein (actin filament) muscle z- beta	F-actin capping protein subunit beta [Apis mellifera]	702	20	0.936	5	F:actin binding; C:cytoplasm; C:cytoskeleton; C:protein complex; P:cytoskeleton organization		IPR001698; IPR019771; SSF90096 (SUPERFAMILY)	gi|66531704|ref|XP_393085.2|PREDICTED: similar to F-actin capping protein subunit beta [Apis mellifera]	XP_393085	1.93173e-60	95	234.572	108	103
CMX01047_1	DY308252.1			682	0		0
CMX01048_1	DN161146.1			702	0		0
CMX01049_1	DY307560.1	myosin light chain 2	myosin light chain [Gryllotalpa orientalis]	749	20	0.7485	5	F:calcium ion binding; F:hydrolase activity; C:cytoskeleton; C:cytoplasm; C:protein complex		tmhmm (TMHMM)	gi|184198734|gb|ACC76803.1|Lit v 3 allergen myosin light chain [Litopenaeus vannamei]	ACC76803	2.60128e-45	78	186.037	142	111
CMX01050_1	DN161088.1			693	0		0
CMX01051_1	CX994175.1			494	0		0
CMX01052_1	CX994178.1	SH3 domain binding glutamic acid-rich protein isoform 1	SH3 domain-binding glutamic acid-rich protein homolog (SH3BGR protein), partial [Apis mellifera]	965	20	0.657	4	F:electron carrier activity; F:catalytic activity; P:regulation of biological process; P:cellular homeostasis		IPR002109; IPR006993; IPR012335; IPR012336	gi|157117501|ref|XP_001658798.1|hypothetical protein AaeL_AAEL007990 [Aedes aegypti] >gi|108876037|gb|EAT40262.1| conserved hypothetical protein [Aedes aegypti]	XP_001658798	1.61539e-25	60	120.939	160	96
CMX01053_1	DY307401.1	coatomer protein subunit beta 1	Coatomer protein complex, subunit beta 1 [Danio rerio]	1160	20	0.892	7	F:protein binding; P:transport; P:protein transport; C:cytoplasmic membrane-bounded vesicle; C:Golgi apparatus; C:protein complex; F:structural molecule activity		no IPS match	gi|219420578|ref|XP_002208091.1|hypothetical protein BRAFLDRAFT_276943 [Branchiostoma floridae]	XP_002208091	2.06153e-161	91	572.778	349	321
CMX01054_1	DN161098.1	sulfotransferase (sult) [Aedes aegypti]	sulfotransferase (sult) [Aedes aegypti]	593	0		0
CMX01055_1	CX994185.1	40S ribosomal protein S15 [Aspergillus nidulans FGSC A4]	40S ribosomal protein S15 [Aspergillus nidulans FGSC A4]	171	0		0
CMX01056_1	CX994264.1	actin	Actin, muscle A2	659	20	0.97	12	P:cell cycle; P:embryonic development; P:biological_process; P:growth; P:reproduction; P:multicellular organismal development; P:cytoskeleton organization; F:nucleotide binding; C:cytoplasm; F:hydrolase activity; F:protein binding; C:cytoskeleton		no IPS match	gi|55957081|emb|CAB72313.2|actin [Daphnia pulex]	CAB72313	2.29009e-25	98	119.398	93	92
CMX01057_1	DY307738.1	high-affinity copper uptake protein 1	Copper transporter 1A CG3977-PA [Drosophila melanogaster]	784	20	0.5785	3	C:cell; P:ion transport; F:transporter activity		no IPS match	gi|219452882|ref|XP_002224180.1|hypothetical protein BRAFLDRAFT_124649 [Branchiostoma floridae]	XP_002224180	3.72755e-21	48	105.916	164	80
CMX01058_1	DW249503.1	cysteine-rich protein 1	Cysteine-rich protein 1 (Cysteine-rich intestinal protein) (CRIP) [Tribolium castaneum]	749	20	0.8675	1	F:binding		IPR001781; PTHR18973 (PANTHER), PTHR18973:SF74 (PANTHER), SSF57716 (SUPERFAMILY)	gi|156555221|ref|XP_001601221.1|PREDICTED: hypothetical protein [Nasonia vitripennis]	XP_001601221	1.05856e-38	93	164.081	76	71
CMX01059_1	CX994192.1			682	0		0
CMX01061_1	CX994194.1			929	0		0
CMX01062_1	CX994246.1			614	0		0
CMX01063_1	CX994201.1	citrate synthase	citrate synthase I family protein [Tetrahymena thermophila SB210]	651	20	0.7025	2	F:transferase activity; P:metabolic process	EC:2.3.3.0	no IPS match	gi|118363330|ref|XP_001014802.1|citrate synthase I family protein [Tetrahymena thermophila] >gi|89296657|gb|EAR94645.1| citrate synthase I family protein [Tetrahymena thermophila SB210]	XP_001014802	1.06342e-59	78	233.417	196	153
CMX01064_1	CX994202.1			666	0		0
CMX01065_1	CX994203.1			880	0		0
CMX01066_1	CX994257.1	no ocelli, zinc finger protein nocA	no ocelli CG4491-PA [Apis mellifera]	454	20	0.6525	3	P:multicellular organismal development; C:intracellular; P:cell proliferation		SignalP (SIGNALP)	gi|91076860|ref|XP_974922.1|PREDICTED: similar to zinc finger protein nocA [Tribolium castaneum]	XP_974922	4.83385e-23	74	110.538	89	66
CMX01067_1	CX994210.1			678	0		0
CMX01068_1	CX994212.1			153	0		0
CMX01069_1	CX994215.1	translation initiation factor	eukaryotic initiation factor 5C CG2922-PG, isoform G [Apis mellifera]	683	20	0.711	13	P:regulation of biological process; P:translation; C:cell; F:binding; P:behavior; P:anatomical structure morphogenesis; P:cellular component organization; P:cell differentiation; P:multicellular organismal development; P:cell recognition; P:reproduction; C:cytoplasm; F:protein binding		SignalP (SIGNALP)	gi|110768098|ref|XP_395256.3|PREDICTED: similar to eukaryotic initiation factor 5C CG2922-PG, isoform G [Apis mellifera]	XP_395256	3.40166e-59	71	231.876	217	156
CMX01070_1	CX994220.1	hypothetical protein AaeL_AAEL007654 [Aedes aegypti]	hypothetical protein AaeL_AAEL007654 [Aedes aegypti]	564	0		0
CMX01071_1	CX994228.1	Coiled-coil domain-containing protein 88C (transglutaminase domain-containing protein) / enterophilin-2L	enterophilin-2L [Cavia porcellus]	741	20	0.4755	7	P:protein homooligomerization; P:protein destabilization; C:insoluble fraction; F:protein self-association; P:regulation of protein amino acid phosphorylation; C:intermediate filament; F:structural molecule activity		SignalP (SIGNALP), tmhmm (TMHMM)	gi|156355196|ref|XP_001623558.1|predicted protein [Nematostella vectensis] >gi|156210271|gb|EDO31458.1| predicted protein [Nematostella vectensis]	XP_001623558	1.56539e-10	48	70.4774	168	82
CMX01072_1	DW584552.1	bhlhzip transcription factor bigmax	bhlhzip transcription factor bigmax [Aedes aegypti]	739	20	0.742	8	F:transcription regulator activity; P:transcription; P:regulation of biological process; F:protein binding; P:multicellular organismal development; P:cell death; P:anatomical structure morphogenesis; C:nucleus		no IPS match	gi|66535613|ref|XP_395909.2|PREDICTED: similar to transcription factor-like 4 [Apis mellifera]	XP_395909	6.66844e-46	78	187.963	159	125
CMX01073_1	CX994249.1	ATP synthase, H+ transporting, mitochondrial F0 complex, subunit C2 (subunit 9	ATP synthase, H+ transporting, mitochondrial F0 complex, subunit c (subunit 9), isoform 2 [Mus musculus]	638	20	0.99	4	F:transporter activity; P:generation of precursor metabolites and energy; P:nucleobase, nucleoside, nucleotide and nucleic acid metabolic process; P:ion transport		IPR000454; IPR002379; IPR020537; PTHR10031 (PANTHER), SignalP (SIGNALP), tmhmm (TMHMM)	gi|156551904|ref|XP_001606914.1|PREDICTED: similar to mitochondrial F1F0-ATP synthase subunit c isoform 4 [Nasonia vitripennis] >gi|156551906|ref|XP_001606892.1| PREDICTED: similar to mitochondrial F1F0-ATP synthase subunit c isoform 2 [Nasonia vitripennis] >gi|156551908|ref|XP_001606907.1| PREDICTED: similar to mitochondrial F1F0-ATP synthase subunit c isoform 3 [Nasonia vitripennis] >gi|1565519…	XP_001606914	1.24153e-09	100	67.0106	60	60
CMX01074_1	DV944825.1	thymosin isoform 2	thymosin isoform 1 [Bombyx mori]	717	20	0.657	3	F:actin binding; C:cytoplasm; P:cytoskeleton organization		IPR001152; PTHR20940 (PANTHER)	gi|149689076|gb|ABR27867.1|thymosin beta [Triatoma infestans]	ABR27867	3.98325e-40	65	168.703	162	106
CMX01076_1	DW250728.1	histone	H3 histone, family 3A [Homo sapiens]	688	20	0.997	4	C:chromosome; F:DNA binding; C:nucleus; P:organelle organization		IPR000164; IPR007125; IPR009072	gi|156548621|ref|XP_001608164.1|PREDICTED: hypothetical protein isoform 1 [Nasonia vitripennis]	XP_001608164	3.70228e-69	100	265.003	136	136
CMX01077_1	DW584724.1	sphingomyelin phosphodiesterase	CG3376-PB, isoform B [Drosophila melanogaster]	724	20	0.516	2	F:sphingomyelin phosphodiesterase activity; P:sphingomyelin catabolic process		no IPS match	gi|195489584|ref|XP_002092797.1|GE14393 [Drosophila yakuba] >gi|194178898|gb|EDW92509.1| GE14393 [Drosophila yakuba]	XP_002092797	3.85567e-17	52	83.1889	86	45
CMX01078_1	CX994258.1	adenylate cyclase-associated protein 1	Adenylyl cyclase-associated protein 1 (CAP 1)	639	20	0.647	10	P:anatomical structure morphogenesis; P:embryonic development; P:biological_process; P:cellular component organization; C:cytoskeleton; C:cytoplasm; P:cytoskeleton organization; F:actin binding; P:signal transduction; P:transport		no IPS match	gi|220672933|emb|CAX13720.1|Cap1 CAP, adenylate cyclase-associated protein 1 [Danio rerio]	CAX13720	2.26938e-43	65	179.104	201	132
CMX01079_1	CX994263.1	ef-hand calcium binding domain 7	hypothetical protein LOC415210 [Danio rerio]	687	20	0.5675	2	F:calcium ion binding; C:cellular_component		no IPS match	gi|219425338|ref|XP_002210465.1|hypothetical protein BRAFLDRAFT_210337 [Branchiostoma floridae]	XP_002210465	1.86317e-20	59	103.219	167	100
CMX01080_1	CX994266.1	hydroxysteroid (17-beta) dehydrogenase 4	17-beta-hydroxysteroid dehydrogenase type 4 [Strongylocentrotus purpuratus]	733	20	0.822	15	P:lipid metabolic process; P:reproduction; P:cell differentiation; P:multicellular organismal development; C:mitochondrion; F:catalytic activity; F:lipid binding; P:metabolic process; F:transporter activity; P:catabolic process; F:protein binding; P:biosynthetic process; C:peroxisome; P:transport; P:cellular amino acid and derivative metabolic process	EC:4.2.1.107; EC:1.1.1.51; EC:1.1.1.35; EC:1.1.1.62	no IPS match	gi|42406324|gb|AAH65945.1|Hsd17b4 protein [Danio rerio]	AAH65945	1.47057e-64	84	231.876	99	84
CMX01081_1	DN161168.1			688	0		0
CMX01082_1	CX994269.1	NipSnap homolog 3a	nipsnap homolog 3A [Xenopus tropicalis]	714	12	0.581667	2	P:biological_process; C:cellular_component		IPR012577; G3DSA:3.30.70.1190 (GENE3D), PTHR21017 (PANTHER), PTHR21017:SF1 (PANTHER)	gi|213512760|ref|NP_001134867.1|NipSnap homolog 3A [Salmo salar] >gi|209736694|gb|ACI69216.1| NipSnap homolog 3A [Salmo salar]	NP_001134867	1.46251e-10	59	70.4774	171	102
CMX01083_1	DW251236.1	octopamine receptor oamb / deoxyribodipyrimidine photolyase (photoreactivating enzyme, DNA photolyase) [Plasmodium falciparum	AAT1-alpha [Rattus norvegicus]	702	17	0.44	1	F:signal transducer activity		no IPS match	gi|170071703|ref|XP_001869984.1|conserved hypothetical protein [Culex quinquefasciatus] >gi|167867660|gb|EDS31043.1| conserved hypothetical protein [Culex quinquefasciatus]	XP_001869984	1.15126e-12	47	77.411	93	44
CMX01084_1	DN161164.1	melanization protease isoform c / clip domain serine proteinase	clip-domain serine protease, [Aedes aegypti]	682	20	0.551	2	F:hydrolase activity; P:metabolic process		no IPS match	gi|227122182|gb|ACP19562.1|clip domain serine proteinase 1 [Penaeus monodon]	ACP19562	1.34388e-39	55	166.777	220	123
CMX01085_1	CX994273.1			612	0		0
CMX01086_1	CX994274.1			466	0		0
CMX01087_1	DW250788.1	eukaryotic translation initiation factor subunit 2 39kda	Translation initiation factor eIF-2B subunit beta (eIF-2B GDP-GTP exchange factor subunit beta)	711	20	0.57	20	P:biological_process; P:reproduction; P:multicellular organismal development; F:protein binding; P:cell differentiation; F:nucleotide binding; F:translation factor activity, nucleic acid binding; C:nucleolus; P:response to endogenous stimulus; P:response to stress; P:response to abiotic stimulus; P:cell-cell signaling; P:cellular homeostasis; C:cytoplasm; C:protein complex; F:enzyme regulator act…		SignalP (SIGNALP), tmhmm (TMHMM)	gi|130483784|ref|NP_001076100.1|eukaryotic translation initiation factor 2B, subunit 2 beta, 39kDa [Oryctolagus cuniculus] >gi|2494305|sp|Q28690.1|EI2BB_RABIT RecName: Full=Translation initiation factor eIF-2B subunit beta; AltName: Full=eIF-2B GDP-GTP exchange factor subunit beta >gi|1061200|emb|CAA88255.1| protein synthesis initiation factor eIF-2B beta subunit [Oryctolagus cuniculus]	NP_001076100	2.1548e-22	57	109.768	221	128
CMX01088_1	DN161159.1	insect intestinal mucin 4	hypothetical protein [Macaca mulatta]	716	18	0.583333	2	C:integral to membrane; P:G-protein coupled receptor protein signaling pathway		no IPS match	gi|167522505|ref|XP_001745590.1|hypothetical protein [Monosiga brevicollis MX1] >gi|163775939|gb|EDQ89561.1| predicted protein [Monosiga brevicollis MX1]	XP_001745590	2.66533e-12	67	76.2554	73	49
CMX01089_1	DV467235.1	jitterbug, isoform D	jitterbug CG30092-PD, isoform D [Apis mellifera]	1711	20	0.4645	1	F:actin binding		IPR001298; IPR013783; IPR014756; IPR017868; PTHR11915 (PANTHER), PTHR11915:SF55 (PANTHER)	gi|242005614|ref|XP_002423659.1|conserved hypothetical protein [Pediculus humanus corporis] >gi|212506819|gb|EEB10921.1| conserved hypothetical protein [Pediculus humanus corporis]	XP_002423659	6.6238e-136	46	488.804	319	147
CMX01090_1	CX994281.1	cystathionine gamma-lyase	Cystathionine beta-lyase [Tetrahymena thermophila SB210]	715	20	0.6805	3	P:cellular amino acid and derivative metabolic process; F:binding; F:catalytic activity		IPR000277; IPR015421; IPR015424; PTHR11808:SF15 (PANTHER)	gi|145480149|ref|XP_001426097.1|hypothetical protein [Paramecium tetraurelia strain d4-2] >gi|124393170|emb|CAK58699.1| unnamed protein product [Paramecium tetraurelia]	XP_001426097	6.66875e-72	72	274.248	222	162
CMX01091_1	DN161172.1			694	0		0
CMX01092_1	CX994283.1			655	0		0
CMX01093_1	CX994284.1			663	0		0
CMX01094_1	CX994286.1			652	0		0
CMX01095_1	DY307548.1	saccharopine dehydrogenase domain-containing protein	saccharopine dehydrogenase domain-containing protein [Aedes aegypti]	762	20	0.678	2	P:metabolic process; F:catalytic activity		no IPS match	gi|219411256|ref|XP_002203441.1|hypothetical protein BRAFLDRAFT_117916 [Branchiostoma floridae] >gi|229296049|gb|EEN66692.1| hypothetical protein BRAFLDRAFT_117916 [Branchiostoma floridae]	XP_002203441	8.9909e-57	74	224.172	220	163
CMX01096_1	CX994290.1			746	0		0
CMX01097_1	CX994292.1			723	0		0
CMX01098_1	CX994293.1	vamp (vesicle-associated membrane protein)-associated protein b and c	Vesicle-associated membrane protein-associated protein B/C isoform 2 [Bos taurus]	1321	20	0.8425	1	F:structural molecule activity		IPR000535; IPR008962; IPR016763; PTHR10809 (PANTHER), tmhmm (TMHMM)	gi|219476774|ref|XP_002235711.1|hypothetical protein BRAFLDRAFT_98245 [Branchiostoma floridae] >gi|229279180|gb|EEN49959.1| hypothetical protein BRAFLDRAFT_98245 [Branchiostoma floridae]	XP_002235711	2.8399e-24	85	117.472	119	102
CMX01099_1	DV642791.1	proteasome (prosome, macropain) 26S subunit, ATPase 2	proteasome (prosome, macropain) 26S subunit, ATPase 2 [Mus musculus]	806	20	0.953	12	C:cytosol; P:cell cycle; C:intracellular; C:protein complex; F:peptidase activity; P:protein metabolic process; P:catabolic process; F:nucleotide binding; F:hydrolase activity; F:protein binding; P:biological_process; C:nucleus		tmhmm (TMHMM)	gi|33859604|ref|NP_035318.1|proteasome (prosome, macropain) 26S subunit, ATPase 2 [Mus musculus] >gi|26345730|dbj|BAC36516.1| unnamed protein product [Mus musculus]	NP_035318	1.07296e-127	96	459.914	251	241
CMX01100_1	DV944479.1			994	0		0
CMX01102_1	CX994302.1			434	0		0
CMX01103_1	CX994303.1			632	0		0
CMX01104_1	DV111701.1	26s proteasome non-atpase regulatory subunit 3	Probable 26S proteasome non-ATPase regulatory subunit 3 (26S proteasome subunit S3) (Diphenol oxidase A2 component) (DOX-A2) [Apis mellifera]	766	20	0.671	2	C:protein complex; C:intracellular		no IPS match	gi|156542793|ref|XP_001605959.1|PREDICTED: similar to 26S proteasome regulatory subunit S3 [Nasonia vitripennis]	XP_001605959	1.07334e-49	71	200.675	197	141
CMX01105_1	DN161234.1	reverse transcriptase	RNA-directed DNA polymerase from mobile element jockey (Reverse transcriptase) [Tribolium castaneum]	748	20	0.5665	1	F:transferase activity	EC:2.7.7.0	SignalP (SIGNALP)	gi|91095311|ref|XP_973868.1|PREDICTED: similar to reverse transcriptase homolog [Tribolium castaneum]	XP_973868	7.6391e-13	42	78.1814	198	85
CMX01106_1	DN161163.1			757	0		0
CMX01107_1	DV642131.1	Bwk1 leukemia-related	BWK-1 [Tribolium castaneum]	1009	20	0.7745	1	F:protein binding		IPR006594; IPR006595; IPR013144; IPR013720; IPR019589; PTHR12864 (PANTHER)	gi|219429857|ref|XP_002212717.1|hypothetical protein BRAFLDRAFT_75099 [Branchiostoma floridae] >gi|219458026|ref|XP_002226736.1| hypothetical protein BRAFLDRAFT_89186 [Branchiostoma floridae] >gi|229274292|gb|EEN45129.1| hypothetical protein BRAFLDRAFT_75099 [Branchiostoma floridae]	XP_002212717	1.59609e-71	80	273.863	216	174
CMX01108_1	CX994312.1	protein geranylgeranyltransferase type beta subunit	protein geranylgeranyltransferase type I, beta subunit [Xenopus tropicalis]	713	20	0.6505	11	F:transferase activity; F:binding; P:regulation of biological process; P:cell cycle; P:biological_process; P:biosynthetic process; C:intracellular; C:protein complex; F:protein binding; P:cell proliferation; P:protein modification process	EC:2.5.1.59	no IPS match	gi|221104901|ref|XP_002170431.1|PREDICTED: similar to protein geranylgeranyltransferase type I, beta subunit [Hydra magnipapillata]	XP_002170431	7.59319e-52	66	207.608	226	151
CMX01109_1	DV467714.1	hypothetical protein CG12120-PA	CG12120-PA [Tribolium castaneum]	749	20	0.692	6	P:cell-cell signaling; P:biosynthetic process; P:cellular amino acid and derivative metabolic process; F:hydrolase activity; P:biological_process; P:multicellular organismal development		no IPS match	gi|91078850|ref|XP_971848.1|PREDICTED: similar to tan CG12120-PA [Tribolium castaneum]	XP_971848	1.294e-36	69	157.147	181	126
CMX01110_1	DN161255.1			746	0		0
CMX01111_1	DN161254.1	mad2 mitotic arrest deficient-like 2	MAD2 mitotic arrest deficient-like 2 (yeast) isoform 1 [Macaca mulatta]	731	20	0.7145	3	P:regulation of biological process; P:cell cycle; F:protein binding		no IPS match	gi|114051992|ref|NP_001039411.1|MAD2 mitotic arrest deficient-like 2 [Bos taurus] >gi|86438084|gb|AAI12560.1| MAD2 mitotic arrest deficient-like 2 (yeast) [Bos taurus]	NP_001039411	6.74878e-27	72	124.79	122	89
CMX01112_1	DN634944.1	hypothetical protein CG15786-PA	CG15786-PA [Apis mellifera]	794	20	0.6585	1	C:viral capsid		no IPS match	gi|242023172|ref|XP_002432010.1|conserved hypothetical protein [Pediculus humanus corporis] >gi|212517361|gb|EEB19272.1| conserved hypothetical protein [Pediculus humanus corporis]	XP_002432010	2.61192e-62	69	242.662	191	133
CMX01114_1	CX994321.1			676	0		0
CMX01115_1	DN161248.1	unknown function		753	0		0
CMX01116_1	DN161249.1			742	0		0
CMX01117_1	CX994324.1	cd98hc amino acid transporter protein	CD98hc amino acid transporter protein [Aedes aegypti]	740	20	0.616	3	P:carbohydrate metabolic process; F:cation binding; F:catalytic activity		SignalP (SIGNALP), tmhmm (TMHMM)	gi|195111721|ref|XP_002000426.1|GI10226 [Drosophila mojavensis] >gi|193917020|gb|EDW15887.1| GI10226 [Drosophila mojavensis]	XP_002000426	3.93666e-22	70	108.997	93	66
CMX01118_1	CX994325.1	collagen alpha-1 chain precursor	Collagen alpha-1(IX) chain precursor [Apis mellifera]	674	20	0.565	2	P:biological_process; P:multicellular organismal development		no IPS match	gi|242011585|ref|XP_002426529.1|collagen alpha-1 precursor, putative [Pediculus humanus corporis] >gi|212510655|gb|EEB13791.1| collagen alpha-1 precursor, putative [Pediculus humanus corporis]	XP_002426529	2.66347e-40	79	169.088	133	106
CMX01119_1	DV111996.1			769	0		0
CMX01120_1	DV467717.1	karyopherin alpha 2 (rag cohort importin alpha 1)	karyopherin (importin) alpha 2 [Xenopus tropicalis]	715	20	0.721	8	F:transporter activity; P:response to external stimulus; P:regulation of biological process; P:cell communication; P:transcription; P:protein transport; F:protein binding; C:nucleus		tmhmm (TMHMM)	gi|147899436|ref|NP_001080459.1|karyopherin alpha 2 (RAG cohort 1, importin alpha 1) [Xenopus laevis] >gi|27696875|gb|AAH43778.1| Kpna2-prov protein [Xenopus laevis]	NP_001080459	5.91025e-28	73	128.257	167	123
CMX01121_1	DN161334.1			657	0		0
CMX01122_1	CX994330.1			655	0		0
CMX01123_1	DN161352.1	low density lipoprotein receptor-related protein 5	lipoprotein receptor-related protein 5 [Xenopus laevis]	706	20	0.5815	7	P:anatomical structure morphogenesis; P:embryonic development; C:mitochondrion; P:signal transduction; C:cell; F:protein binding; P:multicellular organismal development		no IPS match	gi|193599248|ref|XP_001950234.1|PREDICTED: similar to Low density lipoprotein receptor-related protein 6 [Acyrthosiphon pisum]	XP_001950234	7.93967e-62	58	240.736	158	93
CMX01124_1	DV642243.1	60s acidic ribosomal protein p0	60S acidic ribosomal protein P0 [Spodoptera frugiperda]	948	20	0.8475	9	P:multicellular organismal development; C:ribosome; F:structural molecule activity; F:protein binding; P:organelle organization; P:reproduction; P:embryonic development; P:growth; P:translation		no IPS match	gi|225717866|gb|ACO14779.1|60S acidic ribosomal protein P0 [Caligus clemensi]	ACO14779	3.23948e-63	84	246.128	227	191
CMX01125_1	CX994335.1			668	0		0
CMX01126_1	CX994338.1	serine protease	prophenoloxidase activating factor [Holotrichia diomphalia]	324	20	0.723	1	F:catalytic activity		no IPS match	gi|157130417|ref|XP_001655706.1|serine protease [Aedes aegypti] >gi|108881966|gb|EAT46191.1| serine protease [Aedes aegypti]	XP_001655706	3.50444e-13	72	77.7962	55	40
CMX01127_1	CX994340.1	lysophosphatidylcholine acyltransferase 3	O-acyltransferase (membrane bound) domain containing 5 [Homo sapiens]	884	20	0.632	1	C:cell		IPR004299; PTHR13906 (PANTHER), PTHR13906:SF2 (PANTHER), SignalP (SIGNALP), tmhmm (TMHMM)	gi|156537191|ref|XP_001604606.1|PREDICTED: similar to MGC81123 protein [Nasonia vitripennis]	XP_001604606	1.92875e-59	62	233.417	290	181
CMX01128_1	DW584765.1	conserved hypothetical protein [Pediculus humanus corporis]	hypothetical protein [Aedes aegypti]	827	19	0.555789	0			no IPS match	gi|242019277|ref|XP_002430088.1|conserved hypothetical protein [Pediculus humanus corporis] >gi|212515169|gb|EEB17350.1| conserved hypothetical protein [Pediculus humanus corporis]	XP_002430088	1.92239e-18	53	97.0561	137	73
CMX01129_1	CX994349.1	glyoxalase 1	Lactoylglutathione lyase (Methylglyoxalase) (Aldoketomutase) (Glyoxalase I) (Glx I) (Ketone-aldehyde mutase)	661	20	0.828	4	F:catalytic activity; F:binding; P:carbohydrate metabolic process; P:metabolic process	EC:4.4.1.5	IPR004360; IPR004361; IPR018146; G3DSA:3.10.180.10 (GENE3D), PTHR10374 (PANTHER), SSF54593 (SUPERFAMILY)	gi|50740506|ref|XP_419481.1|PREDICTED: similar to Glyoxylase 1 [Gallus gallus]	XP_419481	5.66523e-48	84	194.512	163	137
CMX01130_1	CX994350.1	limbic system-associated membrane protein	hypothetical protein [Aedes aegypti]	689	13	0.496923	0			tmhmm (TMHMM)	gi|242021179|ref|XP_002431023.1|limbic system-associated membrane protein precursor, putative [Pediculus humanus corporis] >gi|212516252|gb|EEB18285.1| limbic system-associated membrane protein precursor, putative [Pediculus humanus corporis]	XP_002431023	7.3437e-09	51	64.6994	129	67
CMX01131_1	DN635523.1	Guanine nucleotide-binding protein-like 3 homolog, NucleoSTemin (stem cell marker)	hypothetical protein CNBC6070 [Cryptococcus neoformans var. neoformans B-3501A]	699	20	0.645	8	P:reproduction; P:multicellular organismal development; P:anatomical structure morphogenesis; P:regulation of biological process; P:growth; F:binding; C:nucleus; P:cell cycle		IPR014813; G3DSA:3.40.50.300 (GENE3D), PTHR11089 (PANTHER), PTHR11089:SF11 (PANTHER), SSF52540 (SUPERFAMILY)	gi|167526417|ref|XP_001747542.1|hypothetical protein [Monosiga brevicollis MX1] >gi|163773988|gb|EDQ87622.1| predicted protein [Monosiga brevicollis MX1]	XP_001747542	6.54045e-16	62	63.1586	91	57
CMX01132_1	DN161325.1	TGF-beta receptor-associated protein 1	TGF beta receptor associated protein -1, partial [Strongylocentrotus purpuratus]	700	20	0.541	3	F:protein binding; C:cell; P:signal transduction		no IPS match	gi|219478727|ref|XP_002236626.1|hypothetical protein BRAFLDRAFT_268910 [Branchiostoma floridae] >gi|229297142|gb|EEN67780.1| hypothetical protein BRAFLDRAFT_268910 [Branchiostoma floridae]	XP_002236626	1.64612e-11	54	73.559	131	71
CMX01133_1	CX994366.1	Serine-protein kinase ATM (Ataxia telangiectasia mutated homolog) (A-T, mutated homolog) [Rattus no	Serine-protein kinase ATM (Ataxia telangiectasia mutated homolog) (A-T, mutated homolog) [Rattus norvegicus]	663	0		0
CMX01134_1	CX994373.1			780	0		0
CMX01135_1	DW249568.1			1066	0		0
CMX01136_1	CX994381.1			1041	0		0
CMX01137_1	CX994382.1	ribosomal RNA methyltransferase	ribosomal RNA methyltransferase [Aedes aegypti]	680	20	0.7985	4	F:transferase activity; C:nucleolus; P:nucleobase, nucleoside, nucleotide and nucleic acid metabolic process; P:organelle organization		SignalP (SIGNALP)	gi|91090288|ref|XP_971422.1|PREDICTED: similar to CG8939 CG8939-PA [Tribolium castaneum]	XP_971422	4.2185e-86	82	321.242	223	183
CMX01138_1	DN161337.1	transcription factor TFIIIC alfa		676	2	0.59	0			no IPS match	gi|156543752|ref|XP_001606076.1|PREDICTED: similar to transcription factor TFIIICalfa [Nasonia vitripennis]	XP_001606076	4.87596e-10	63	68.5514	142	90
CMX01139_1	DV944354.1			1327	0		0
CMX01140_1	DV944551.1	cytochrome c oxidase subunit i	cytochrome oxidase subunit I [Euastacus hystricosus]	720	20	0.925	11	P:generation of precursor metabolites and energy; C:mitochondrion; F:binding; F:electron carrier activity; C:cell; F:catalytic activity; F:transporter activity; P:respiratory electron transport chain; P:ion transport; C:protein complex; C:intracellular	EC:1.9.3.1	no IPS match	gi|62161324|ref|YP_214823.1|cytochrome c oxidase subunit I [Pseudocarcinus gigas] >gi|54111432|gb|AAT52151.1| cytochrome c oxidase subunit I [Pseudocarcinus gigas]	YP_214823	2.67175e-87	93	313.923	122	114
CMX01141_1	CX994467.1	phosphoglycolate phosphatase	4-nitrophenylphosphatase [Aedes aegypti]	729	20	0.615	1	F:hydrolase activity		no IPS match	gi|157123469|ref|XP_001660159.1|4-nitrophenylphosphatase [Aedes aegypti] >gi|108874389|gb|EAT38614.1| 4-nitrophenylphosphatase [Aedes aegypti]	XP_001660159	1.35668e-35	62	153.68	214	134
CMX01142_1	DN161431.1	G7c protein precursor	NG37 protein [Mus musculus]	653	20	0.4685	3	C:extracellular region; F:molecular_function; P:biological_process		no IPS match	gi|222356691|gb|AAI44912.1|D17H6S56E-3 protein [Mus musculus]	AAI44912	3.13745e-11	47	72.4034	141	67
CMX01143_1	CX994392.1			469	0		0
CMX01144_1	CX994397.1			712	0		0
CMX01145_1	CX994398.1			647	0		0
CMX01146_1	CX994402.1	mannose-6-phosphate protein p76 precursor (Putative phospholipase B-like 2)	hypothetical protein [Strongylocentrotus purpuratus]	877	20	0.695	3	F:hydrolase activity; C:lysosomal lumen; P:lipid catabolic process		IPR007000	gi|219491452|ref|XP_002242533.1|hypothetical protein BRAFLDRAFT_287019 [Branchiostoma floridae] >gi|229297476|gb|EEN68112.1| hypothetical protein BRAFLDRAFT_287019 [Branchiostoma floridae]	XP_002242533	2.39804e-70	75	269.626	223	169
CMX01147_1	CX994403.1			645	0		0
CMX01148_1	CX994404.1			691	0		0
CMX01149_1	DY307601.1			1261	0		0
CMX01150_1	CX994485.1			756	0		0
CMX01151_1	DN161477.1			883	0		0
CMX01152_1	CX994480.1	tetraspanin 1	tetraspanin, [Aedes aegypti]	721	20	0.62	1	C:cell		no IPS match	gi|91091922|ref|XP_967238.1|PREDICTED: similar to tetraspanin, putative [Tribolium castaneum]	XP_967238	1.72356e-35	69	153.295	171	119
CMX01153_1	CX994477.1	hypothetical protein [Aedes aegypti]	hypothetical protein [Aedes aegypti]	688	0		0
CMX01154_1	CX994476.1	kinesin family protein (KlpA)		714	20	0.83	5	F:motor activity; F:nucleotide binding; P:transport; P:cytoskeleton organization; C:cytoskeleton		IPR001752; IPR019821; PTHR16012 (PANTHER), PTHR16012:SF170 (PANTHER), SignalP (SIGNALP), tmhmm (TMHMM), SSF52540 (SUPERFAMILY)	gi|241016224|ref|XP_002405682.1|kifc1, putative [Ixodes scapularis] >gi|215491780|gb|EEC01421.1| kifc1, putative [Ixodes scapularis]	XP_002405682	1.32279e-11	87	73.9442	47	41
CMX01155_1	CX994416.1			623	0		0
CMX01156_1	DY308037.1	pyruvate dehydrogenase component x	Pyruvate dehydrogenase protein X component, mitochondrial precursor (Dihydrolipoamide dehydrogenase-binding protein of pyruvate dehydrogenase complex) [Canis familiaris]	825	20	0.6125	3	F:protein binding; F:transferase activity; P:biosynthetic process		IPR000089; IPR003016; IPR004167; IPR011053; G3DSA:2.40.50.100 (GENE3D), PTHR23151 (PANTHER), PTHR23151:SF9 (PANTHER)	gi|241254617|ref|XP_002404065.1|dihydrolipoamide transacylase, putative [Ixodes scapularis] >gi|215496588|gb|EEC06228.1| dihydrolipoamide transacylase, putative [Ixodes scapularis]	XP_002404065	3.98063e-40	59	169.088	219	130
CMX01157_1	DW250222.1	hemocyanin subunit 1	hemocyanin subunit 1 [Cancer magister]	1865	20	0.7405	2	F:transporter activity; P:transport		IPR000896; IPR005204; IPR008922; IPR013788; PTHR11511:SF4 (PANTHER), SignalP (SIGNALP)	gi|57901139|gb|AAW57889.1|hemocyanin subunit 1 [Cancer magister]	AAW57889	0	89	673.315	311	277
CMX01159_1	CX994434.1			260	0		0
CMX01160_1	CX994437.1			694	0		0
CMX01161_1	CX994438.1			547	0		0
CMX01162_1	DW251188.1	serine/threonine protein kinase pim-3	Serine/threonine-protein kinase Pim-3 (qpim)	1077	20	0.742	10	C:cytoplasm; P:protein modification process; F:binding; P:cell proliferation; F:protein binding; F:nucleotide binding; P:regulation of biological process; P:cell death; F:protein kinase activity; P:cellular amino acid and derivative metabolic process	EC:2.7.11.0	no IPS match	gi|148235213|ref|NP_001090165.1|hypothetical protein LOC735245 [Xenopus laevis] >gi|86577740|gb|AAI12952.1| MGC132151 protein [Xenopus laevis]	NP_001090165	2.90732e-82	75	283.493	130	98
CMX01163_1	DN161411.1			694	0		0
CMX01164_1	DN161323.1	glyoxalase domain containing 4	cytosolic juvenile hormone binding protein 36 kDa subunit [Bombyx mori]	640	20	0.724	2	F:molecular_function; C:mitochondrion		no IPS match	gi|219484491|ref|XP_002239304.1|hypothetical protein BRAFLDRAFT_116041 [Branchiostoma floridae] >gi|229281984|gb|EEN52737.1| hypothetical protein BRAFLDRAFT_116041 [Branchiostoma floridae]	XP_002239304	2.19298e-46	73	189.119	194	143
CMX01165_1	CX994455.1	high density lipoprotein binding protein (vigilin)		1242	5	0.554	1	F:RNA binding		no IPS match	gi|195384563|ref|XP_002050984.1|GJ19895 [Drosophila virilis] >gi|194145781|gb|EDW62177.1| GJ19895 [Drosophila virilis]	XP_002050984	1.10426e-06	57	58.9214	96	55
CMX01166_1	CX994456.1	ribosomal protein s6 polypeptide 5	ribosomal protein S6 kinase, 90kDa, polypeptide 5 [Gallus gallus]	622	20	0.7355	15	F:protein kinase activity; P:signal transduction; P:organelle organization; P:protein modification process; P:regulation of biological process; P:transcription; P:biological_process; F:nucleotide binding; F:protein binding; F:binding; C:nucleoplasm; C:cytoplasm; P:response to stress; P:response to external stimulus; P:cellular amino acid and derivative metabolic process	EC:2.7.11.0	tmhmm (TMHMM)	gi|60302822|ref|NP_001012605.1|ribosomal protein S6 kinase, polypeptide 5 [Gallus gallus] >gi|82231192|sp|Q5F3L1.1|KS6A5_CHICK RecName: Full=Ribosomal protein S6 kinase alpha-5 >gi|60098885|emb|CAH65273.1| hypothetical protein [Gallus gallus]	NP_001012605	1.12745e-68	71	263.077	163	116
CMX01167_1	DV944902.1	lysozyme	lysozyme [Penaeus monodon]	781	20	0.7075	3	F:hydrolase activity; P:metabolic process; P:biological_process		SignalP (SIGNALP), tmhmm (TMHMM)	gi|23267090|gb|AAN16375.1|lysozyme [Penaeus monodon] >gi|132252497|gb|ABO33316.1| hemocyte lysozyme [Penaeus monodon]	AAN16375	1.39557e-44	76	183.726	140	107
CMX01168_1	DN161414.1	receptor expression-enhancing protein 5	deleted in polyposis 1-like 1 [Xenopus tropicalis]	853	20	0.7235	1	C:cell		IPR004345; PTHR12300:SF13 (PANTHER), tmhmm (TMHMM)	gi|229367882|gb|ACQ58921.1|Receptor expression-enhancing protein 5 [Anoplopoma fimbria]	ACQ58921	1.34354e-46	74	190.66	175	131
CMX01169_1	DW249687.1	Nuclear hormone receptor E75 (ecdysone inducible protein 75)	E75 nuclear receptor [Gecarcinus lateralis]	1818	20	0.7305	7	F:transcription factor activity; F:receptor activity; C:nucleoplasm; C:protein complex; P:regulation of biological process; P:transcription; P:signal transduction		IPR008946; PTHR11865 (PANTHER), PTHR11865:SF174 (PANTHER)	gi|220942181|gb|AAY89587.2|E75 nuclear receptor [Gecarcinus lateralis]	AAY89587	0	99	588.956	244	242
CMX01170_1	DY307788.1			1111	0		0
CMX01171_1	DN161430.1	reverse transcriptase	reverse transcriptase [Anurida maritima]	678	19	0.487368	3	F:binding; F:hydrolase activity; F:transferase activity		no IPS match	gi|3559770|gb|AAC34903.1|reverse transcriptase [Anurida maritima]	AAC34903	1.02525e-15	50	87.4261	169	86
CMX01172_1	DV944104.1	vaccinia related kinase 1	vaccinia related kinase 1 [Danio rerio]	1308	20	0.698	7	C:cytoplasm; F:protein binding; C:nucleus; P:protein modification process; F:protein kinase activity; F:nucleotide binding; P:cellular amino acid and derivative metabolic process	EC:2.7.11.0	tmhmm (TMHMM)	gi|241813037|ref|XP_002416478.1|protein kinase, putative [Ixodes scapularis] >gi|215510942|gb|EEC20395.1| protein kinase, putative [Ixodes scapularis]	XP_002416478	2.16426e-109	72	400.208	344	248
CMX01173_1	DY308670.1	ras-related GTP-binding protein Rab18	RAB18, member RAS oncogene family [Gallus gallus]	736	20	0.902	12	P:signal transduction; P:regulation of biological process; P:transcription; F:nucleotide binding; P:transport; P:cellular component organization; F:hydrolase activity; F:protein binding; P:protein transport; C:plasma membrane; C:nucleoplasm; C:protein complex	EC:3.6.5.1; EC:3.6.5.2; EC:3.6.5.3; EC:3.6.5.4	no IPS match	gi|149634680|ref|XP_001506607.1|PREDICTED: hypothetical protein [Ornithorhynchus anatinus]	XP_001506607	5.72338e-82	91	307.76	183	168
CMX01174_1	CX994473.1	ribonuclease iii	ribonuclease iii [Aedes aegypti]	651	8	0.675	3	F:RNA binding; F:hydrolase activity; P:nucleobase, nucleoside, nucleotide and nucleic acid metabolic process		SignalP (SIGNALP), tmhmm (TMHMM)	gi|66513642|ref|XP_394444.2|PREDICTED: similar to drosha CG8730-PA [Apis mellifera]	XP_394444	1.31816e-09	71	67.0106	49	35
CMX01175_1	DN161118.1	eukaryotic translation initiation factor 4e binding protein 2	eukaryotic initiation factor 4E binding protein [Strongylocentrotus purpuratus]	687	20	0.7005	6	P:cellular component organization; P:regulation of biological process; P:translation; F:translation factor activity, nucleic acid binding; F:protein binding; C:ribosome		SignalP (SIGNALP), tmhmm (TMHMM)	gi|137933193|ref|NP_001077103.1|hypothetical protein LOC752411 [Strongylocentrotus purpuratus] >gi|115949520|ref|XP_001175559.1| PREDICTED: similar to eukaryotic initiation factor 4E binding protein [Strongylocentrotus purpuratus] >gi|126722147|emb|CAM57103.1| 4E-BP protein [Strongylocentrotus purpuratus]	NP_001077103	2.96771e-26	74	122.479	97	72
CMX01176_1	CX994481.1			670	0		0
CMX01177_1	CX994484.1			243	0		0
CMX01178_1	DN161117.1			679	0		0
CMX01179_1	CX994488.1	hypothetical protein [Aedes aegypti]	hypothetical protein [Aedes aegypti]	667	0		0
CMX01180_1	DW251168.1	cytochrome p450	cytochrome P450 CYP4 [Cherax quadricarinatus]	1107	20	0.6875	3	F:catalytic activity; F:electron carrier activity; F:binding		IPR001128; IPR002401; IPR017972; IPR017973; PTHR19383:SF165 (PANTHER)	gi|18032259|gb|AAL56662.1|AF263607_1cytochrome P450 CYP4 [Cherax quadricarinatus]	AAL56662	1.3954e-111	77	407.142	321	248
CMX01181_1	DN161128.1	mitochondrial FAD-linked sulfhydryl oxidase ERV1 (augmenter of liver regeneration)	growth factor, erv1 (S. cerevisiae)-like (augmenter of liver regeneration) [Danio rerio]	713	20	0.4875	1	F:catalytic activity		no IPS match	gi|66911802|gb|AAH97922.1|LOC733269 protein [Xenopus laevis]	AAH97922	3.11875e-13	45	79.337	127	58
CMX01182_1	DV642965.1	glucosyl glucuronosyl transferases	glucosyl/glucuronosyl transferases [Aedes aegypti]	1208	20	0.541	1	F:transferase activity		SignalP (SIGNALP)	gi|91089901|ref|XP_972392.1|PREDICTED: similar to AGAP007029-PA [Tribolium castaneum]	XP_972392	8.81666e-54	55	215.312	357	197
CMX01183_1	CX994493.1			646	0		0
CMX01184_1	DN161131.1	hypothetical protein cgd7_5130 [Cryptosporidium parvum Iowa II]	hypothetical protein cgd7_5130 [Cryptosporidium parvum Iowa II]	629	0		0
CMX01185_1	CX994504.1	bcl2-like 1	bcl2-like [Danio rerio]	737	20	0.508	2	P:regulation of biological process; P:cell death		IPR000712; IPR002475; G3DSA:1.10.437.10 (GENE3D), PTHR11256 (PANTHER), SSF56854 (SUPERFAMILY)	gi|219512138|ref|XP_002251148.1|hypothetical protein BRAFLDRAFT_113229 [Branchiostoma floridae]	XP_002251148	5.27352e-19	55	98.5969	130	72
CMX01186_1	CX994505.1	endonuclease reverse transcriptase		843	18	0.570556	4	F:RNA binding; F:transferase activity; P:DNA metabolic process; P:biosynthetic process	EC:2.7.7.49	IPR000477; IPR015706; PTHR19446:SF100 (PANTHER), SignalP (SIGNALP)	gi|115663012|ref|XP_001200708.1|PREDICTED: similar to endonuclease-reverse transcriptase [Strongylocentrotus purpuratus] >gi|115961322|ref|XP_001191703.1| PREDICTED: similar to endonuclease-reverse transcriptase [Strongylocentrotus purpuratus]	XP_001200708	6.17232e-12	64	75.485	75	48
CMX01187_1	DN161089.1	ectonucleotide pyrophosphatase phosphodiesterase 3	Ectonucleotide pyrophosphatase/phosphodiesterase 3 (E-NPP 3) (Phosphodiesterase I/nucleotide pyrophosphatase 3)	634	20	0.557	7	P:ion transport; F:hydrolase activity; P:nucleobase, nucleoside, nucleotide and nucleic acid metabolic process; P:catabolic process; C:cell; P:metabolic process; C:cytoplasm	EC:3.6.1.19	SignalP (SIGNALP)	gi|241716804|ref|XP_002413556.1|RB13-6 antigen, putative [Ixodes scapularis] >gi|215507372|gb|EEC16864.1| RB13-6 antigen, putative [Ixodes scapularis]	XP_002413556	6.9145e-29	49	130.954	214	106
CMX01188_1	DN161090.1	pseudouridine synthase	mitochondrial oligo_U binding protein TBRGG1 [Trypanosoma cruzi]	839	10	0.486	4	F:binding; P:metabolic process; F:catalytic activity; P:primary metabolic process		no IPS match	gi|156363410|ref|XP_001626037.1|predicted protein [Nematostella vectensis] >gi|156212898|gb|EDO33937.1| predicted protein [Nematostella vectensis]	XP_001626037	1.07587e-16	50	91.2781	113	57
CMX01189_1	DN161091.1	amp dependent ligase	AMP dependent ligase [Aedes aegypti]	684	20	0.722	7	F:transporter activity; C:plasma membrane; P:lipid metabolic process; F:catalytic activity; C:organelle; C:cytoplasm; P:transport	EC:6.2.1.3	no IPS match	gi|241176357|ref|XP_002399547.1|fatty acid transporter, putative [Ixodes scapularis] >gi|215495169|gb|EEC04810.1| fatty acid transporter, putative [Ixodes scapularis]	XP_002399547	3.92386e-63	75	244.973	226	170
CMX01190_1	DW250665.1	glutamine synthetase	Glutamine synthetase (Glutamate--ammonia ligase)	793	20	0.8225	5	F:catalytic activity; P:biosynthetic process; P:cellular amino acid and derivative metabolic process; P:cellular component organization; P:carbohydrate metabolic process	EC:6.3.1.2	IPR008146; IPR008147; IPR014746; PTHR20852 (PANTHER), PTHR20852:SF14 (PANTHER), SSF55931 (SUPERFAMILY)	gi|417059|sp|Q04831.1|GLNA_PANARRecName: Full=Glutamine synthetase; AltName: Full=Glutamate--ammonia ligase >gi|160786|gb|AAA02583.1| glutamine synthetase	Q04831	1.00017e-100	89	316.235	109	98
CMX01191_1	DN161106.1			579	0		0
CMX01192_1	DN161425.1			479	0		0
CMX01193_1	DN161424.1			598	0		0
CMX01194_1	DW250413.1	glycinamide ribonucleotide synthetase-aminoimidazole ribonucleotide synthetase-glycinamide ribonucleotide transformylase	glycinamide ribonucleotide synthetase-aminoimidazole ribonucleotide synthetase [Callorhinchus callorynchus]	1183	20	0.708	13	P:biological_process; C:cytosol; P:nucleobase, nucleoside, nucleotide and nucleic acid metabolic process; C:mitochondrion; C:nucleolus; F:binding; P:biosynthetic process; F:catalytic activity; F:protein binding; P:multicellular organismal development; F:nucleotide binding; F:transferase activity; P:metabolic process	EC:6.3.4.13; EC:6.3.3.1; EC:2.1.2.2	no IPS match	gi|223647612|gb|ACN10564.1|Trifunctional purine biosynthetic protein adenosine-3 [Salmo salar]	ACN10564	1.58722e-102	72	355.525	176	127
CMX01195_1	DN161126.1	spa-1-like 2 (rap GTPase-activating protein)	signal-induced proliferation-associated 1 like 2 [Apis mellifera]	682	20	0.69	4	F:GTPase activator activity; P:regulation of small GTPase mediated signal transduction; F:protein binding; C:intracellular		no IPS match	gi|242014376|ref|XP_002427867.1|rap GTPase-activating protein, putative [Pediculus humanus corporis] >gi|212512336|gb|EEB15129.1| rap GTPase-activating protein, putative [Pediculus humanus corporis]	XP_002427867	6.28615e-13	78	78.1814	60	47
CMX01196_1	DN161127.1	small heat shock protein	small heat shock protein [Venturia canescens]	667	20	0.6205	1	P:response to stress		no IPS match	gi|157135549|ref|XP_001663493.1|alphaA-crystallin, putative [Aedes aegypti] >gi|108870187|gb|EAT34412.1| alphaA-crystallin, putative [Aedes aegypti]	XP_001663493	6.92233e-09	63	64.6994	98	62
CMX01197_1	DN161508.1	FRY(L) protein	Fry protein [Xenopus tropicalis]	651	20	0.484	3	C:cellular_component; P:regulation of transcription, DNA-dependent; F:protein binding		SignalP (SIGNALP)	gi|219407204|ref|XP_002201418.1|hypothetical protein BRAFLDRAFT_117220 [Branchiostoma floridae] >gi|219458893|ref|XP_002227167.1| hypothetical protein BRAFLDRAFT_125591 [Branchiostoma floridae] >gi|229296807|gb|EEN67446.1| hypothetical protein BRAFLDRAFT_117220 [Branchiostoma floridae]	XP_002201418	3.13018e-19	60	98.9821	138	83
CMX01198_1	DN161140.1	60s ribosomal protein l12	ribosomal protein L12 [Ixodes scapularis]	788	20	0.8845	4	F:structural molecule activity; C:ribosome; P:translation; P:organelle organization	EC:3.6.5.3	IPR000911; G3DSA:3.30.1550.10 (GENE3D), PTHR11661:SF2 (PANTHER)	gi|149287164|gb|ABR23481.1|40S ribosomal protein S2 [Ornithodoros parkeri]	ABR23481	8.56122e-58	92	227.639	153	141
CMX01199_1	DN161498.1	odd-skipped 2 protein	odd-skipped 2 protein [Parhyale hawaiensis]	639	1	0.6	1	F:binding		no IPS match	gi|117670126|gb|ABK56707.1|odd-skipped 2 protein [Parhyale hawaiensis]	ABK56707	2.0231e-10	60	68.5514	55	33
CMX01200_1	DN161181.1			689	0		0
CMX01201_1	DN202406.1			696	0		0
CMX01202_1	DN161149.1			653	0		0
CMX01203_1	DV111587.1	succinate-CoA ligase, ADP-forming, beta subunit	succinate-CoA ligase, ADP-forming, beta subunit [Homo sapiens]	745	20	0.752	8	F:protein binding; P:biosynthetic process; F:catalytic activity; C:mitochondrion; P:generation of precursor metabolites and energy; P:catabolic process; C:cytoplasm; C:protein complex	EC:6.2.1.5	no IPS match	gi|91082037|ref|XP_970725.1|PREDICTED: similar to AGAP004744-PA [Tribolium castaneum]	XP_970725	1.83958e-59	75	233.032	230	173
CMX01204_1	DN161214.1	butyrobetaine 2-oxoglutarate dioxygenase (gamma-butyrobetaine hydroxylase) 1	gamma-butyrobetaine dioxygenase [Rattus norvegicus]	1243	20	0.5345	2	F:catalytic activity; P:metabolic process	EC:1.14.11.0	no IPS match	gi|219427774|ref|XP_002211679.1|hypothetical protein BRAFLDRAFT_212201 [Branchiostoma floridae] >gi|229285248|gb|EEN55976.1| hypothetical protein BRAFLDRAFT_212201 [Branchiostoma floridae]	XP_002211679	4.1382e-54	58	216.468	314	184
CMX01205_1	DN739416.1	zona pellucida-like domain-containing protein	hypothetical protein [Aedes aegypti]	1349	20	0.519	0			IPR001507; PTHR21042 (PANTHER), SignalP (SIGNALP), tmhmm (TMHMM)	gi|91082403|ref|XP_969703.1|PREDICTED: similar to conserved hypothetical protein [Tribolium castaneum]	XP_969703	1.71485e-24	56	118.242	180	102
CMX01206_1	DN161226.1	GTP cyclohydrolase I (GTP-CH-I) isoform 2 [Canis familiaris]	GTP cyclohydrolase I (GTP-CH-I) isoform 2 [Canis familiaris]	676	0		0
CMX01207_1	DN635194.1	cathepsin a (Lysosomal protective protein precursor )	Lysosomal protective protein precursor (Cathepsin A) (Carboxypeptidase C) (Protective protein for beta-galactosidase)	1297	20	0.6785	2	F:peptidase activity; P:protein metabolic process	EC:3.4.16.0	IPR001563; IPR018202; G3DSA:3.40.50.1820 (GENE3D), PTHR11802:SF9 (PANTHER), SignalP (SIGNALP), SSF53474 (SUPERFAMILY)	gi|47211207|emb|CAF90164.1|unnamed protein product [Tetraodon nigroviridis]	CAF90164	1.49561e-110	66	244.973	205	136
CMX01208_1	DN550776.1	iron/zinc purple acid phosphatas	purple acid phosphatase, [Aedes aegypti]	999	20	0.7055	1	F:hydrolase activity		no IPS match	gi|242012323|ref|XP_002426882.1|acid phosphatase precursor, putative [Pediculus humanus corporis] >gi|212511111|gb|EEB14144.1| acid phosphatase precursor, putative [Pediculus humanus corporis]	XP_002426882	6.2106e-52	73	208.764	173	127
CMX01209	DN202392.1			332	0		0
CMX01210_1	DV642425.1			768	0		0
CMX01211_1	DV642193.1			1171	0		0
CMX01212_1	DN161191.1	roundabout, axon guidance receptor homolog 3	ENSANGP00000010872 [Anopheles gambiae str. PEST]	676	12	0.479167	5	P:biological_process; F:protein binding; F:hydrolase activity; P:cell differentiation; P:multicellular organismal development		no IPS match	gi|157824202|ref|NP_001101605.1|roundabout homolog 3 [Rattus norvegicus] >gi|149028723|gb|EDL84064.1| roundabout homolog 3 (Drosophila) (predicted) [Rattus norvegicus]	NP_001101605	1.0167e-07	50	60.8474	139	70
CMX01213_1	DW584606.1			777	0		0
CMX01214_1	DN161575.1	mitochondrial 39s ribosomal protein l49	mitochondrial ribosomal protein L49 CG4647-PA [Drosophila melanogaster]	662	20	0.5805	4	F:structural molecule activity; C:ribosome; P:translation; P:organelle organization	EC:3.6.5.3	IPR007740	gi|241692165|ref|XP_002400848.1|39S ribosomal protein L49, putative [Ixodes scapularis] >gi|215506751|gb|EEC16245.1| 39S ribosomal protein L49, putative [Ixodes scapularis]	XP_002400848	4.52017e-21	59	105.145	136	81
CMX01215_1	DV943700.1	heat shock protein 90	heat shock protein 90-alpha isoform 2 [Apis mellifera]	836	20	0.948	4	P:protein metabolic process; F:protein binding; F:nucleotide binding; P:response to stress		no IPS match	gi|209962093|gb|ACJ01642.1|90 kDa heat shock protein [Eriocheir sinensis]	ACJ01642	4.44193e-131	99	470.7	139	138
CMX01216_1	DN161201.1	jerky homolog-like / Tigger transposable element-derived protein 2	tigger transposable element derived 2 homolog [Mus musculus]	662	20	0.7475	3	P:multicellular organismal development; F:nucleic acid binding; C:nucleus		no IPS match	gi|149636954|ref|XP_001513630.1|PREDICTED: similar to jerky homolog-like [Ornithorhynchus anatinus]	XP_001513630	7.48532e-08	72	61.2326	61	44
CMX01217_1	DN202417.1	jumonji c domain containing histone demethylase 1 homolog d	PHD finger protein 8 [Apis mellifera]	679	20	0.7395	1	F:binding		tmhmm (TMHMM)	gi|48094803|ref|XP_394272.1|PREDICTED: similar to PHD finger protein 8 [Apis mellifera]	XP_394272	4.41638e-43	80	178.333	222	178
CMX01218_1	DN161205.1			707	0		0
CMX01219_1	DW250277.1	xtp3-transactivated protein b	XTP3-transactivated protein B [Apis mellifera]	752	20	0.604	1	F:protein binding		no IPS match	gi|242014238|ref|XP_002427798.1|XTP3-transactivated gene B protein precursor, putative [Pediculus humanus corporis] >gi|212512267|gb|EEB15060.1| XTP3-transactivated gene B protein precursor, putative [Pediculus humanus corporis]	XP_002427798	5.845e-45	61	184.882	220	136
CMX01220_1	DN551464.1	fam32a-like	hypothetical protein LOC67922 [Mus musculus]	767	20	0.6535	1	C:nucleolus		SignalP (SIGNALP), tmhmm (TMHMM)	gi|149257199|ref|XP_001472242.1|PREDICTED: hypothetical protein [Mus musculus] >gi|149274765|ref|XP_978454.2| PREDICTED: hypothetical protein [Mus musculus] >gi|148670570|gb|EDL02517.1| mCG125076 [Mus musculus]	XP_001472242	3.36763e-19	70	99.3673	110	77
CMX01221_1	DN202412.1			669	0		0
CMX01222_1	DN161212.1	Numb-associated kinase, isoform C	numb-associated kinase [Aedes aegypti]	649	20	0.7045	4	P:protein modification process; F:protein binding; P:biological_process; F:protein kinase activity	EC:2.7.11.0	SignalP (SIGNALP)	gi|242024449|ref|XP_002432640.1|Actin-regulating kinase, putative [Pediculus humanus corporis] >gi|212518110|gb|EEB19902.1| Actin-regulating kinase, putative [Pediculus humanus corporis]	XP_002432640	8.36693e-41	74	170.629	134	100
CMX01223_1	DN161215.1	serine protease inhibitor serpin [Bombyx mori]	serine protease inhibitor serpin [Bombyx mori]	703	0		0
CMX01224_1	DN161218.1	leptin receptor overlapping transcript	leptin receptor-like protein [Rhodnius prolixus]	682	20	0.6805	1	C:cell		IPR007262; PS51257 (PROFILE), SignalP (SIGNALP), tmhmm (TMHMM)	gi|241722956|ref|XP_002413692.1|conserved hypothetical protein [Ixodes scapularis] >gi|215507508|gb|EEC17000.1| conserved hypothetical protein [Ixodes scapularis]	XP_002413692	2.46623e-17	74	92.8189	109	81
CMX01225_1	DN161219.1	agmatine ureohydrolase	agmatine ureohydrolase (agmatinase) [Gallus gallus]	729	20	0.7415	4	P:biosynthetic process; P:cellular amino acid and derivative metabolic process; F:binding; F:hydrolase activity	EC:3.5.3.0	SignalP (SIGNALP), tmhmm (TMHMM)	gi|219483546|ref|XP_002238863.1|hypothetical protein BRAFLDRAFT_101269 [Branchiostoma floridae]	XP_002238863	4.3441e-50	78	201.83	180	142
CMX01226_1	DV642310.1	transketolase isoform 1	transketolase [Aedes aegypti]	736	20	0.867	2	F:catalytic activity; P:metabolic process		no IPS match	gi|156550408|ref|XP_001600105.1|PREDICTED: similar to transketolase [Nasonia vitripennis]	XP_001600105	7.19004e-101	90	370.548	220	199
CMX01227_1	DN635142.1	unknown function		1252	0		0
CMX01228_1	DN161225.1	NADH dehydrogenase subunit 5		597	20	0.658	1	C:cell		no IPS match	gi|226968578|ref|YP_002808530.1|NADH dehydrogenase subunit 5 [Scylla olivacea] >gi|225697842|gb|ACO07210.1| NADH dehydrogenase subunit 5 [Scylla olivacea]	YP_002808530	6.80829e-49	73	197.208	182	133
CMX01229_1	DN161227.1			708	0		0
CMX01230_1				408	0		0
CMX01232_1	DN161237.1	hypothetical protein AaeL_AAEL014366	hypothetical protein [Aedes aegypti]	652	20	0.517	0			SignalP (SIGNALP)	gi|158301373|ref|XP_321081.4|AGAP001981-PA [Anopheles gambiae str. PEST] >gi|157012439|gb|EAA01589.4| AGAP001981-PA [Anopheles gambiae str. PEST]	XP_321081	6.52683e-17	51	91.2781	177	91
CMX01233_1	DN161246.1			723	0		0
CMX01235_1	DV944210.1	death-associated small cytoplasmic leucine-rich protein	death-associated small cytoplasmic leucine-rich protein SCLP [Manduca sexta]	712	20	0.744	1	F:hydrolase activity		G3DSA:3.80.10.10 (GENE3D), PTHR23155 (PANTHER), SSF52058 (SUPERFAMILY)	gi|242020354|ref|XP_002430620.1|leucine-rich repeat-containing protein, putative [Pediculus humanus corporis] >gi|212515792|gb|EEB17882.1| leucine-rich repeat-containing protein, putative [Pediculus humanus corporis]	XP_002430620	2.20416e-59	78	232.646	197	154
CMX01236_1	DV467380.1	globin 1	globin 1 [Apis mellifera]	1020	20	0.488	6	F:binding; C:extracellular region; C:cytosol; C:protein complex; P:transport; F:oxygen binding		IPR000971; IPR002336; IPR009050; IPR012292; PTHR22924 (PANTHER), PTHR22924:SF2 (PANTHER), SignalP (SIGNALP)	gi|242013633|ref|XP_002427507.1|Globin D, coelomic, putative [Pediculus humanus corporis] >gi|212511902|gb|EEB14769.1| Globin D, coelomic, putative [Pediculus humanus corporis]	XP_002427507	9.70155e-16	47	88.5817	178	84
CMX01237_1	DN161655.1			483	0		0
CMX01238_1	DN161361.1	Vacuolar protein sorting-associated protein VTA1 homolog (SKD1 binding)	hypothetical protein [Homo sapiens]	642	20	0.7415	1	F:protein binding		SignalP (SIGNALP)	gi|219428699|ref|XP_002212140.1|hypothetical protein BRAFLDRAFT_58151 [Branchiostoma floridae] >gi|229284060|gb|EEN54797.1| hypothetical protein BRAFLDRAFT_58151 [Branchiostoma floridae]	XP_002212140	2.44855e-53	77	212.231	168	131
CMX01239_1	DN161277.1	mitogen-activated protein kinase-related protein		731	6	0.57	2	F:oxidoreductase activity; F:transition metal ion binding		IPR004019; SignalP (SIGNALP), tmhmm (TMHMM)	gi|219443780|ref|XP_002219653.1|hypothetical protein BRAFLDRAFT_122977 [Branchiostoma floridae] >gi|229284402|gb|EEN55138.1| hypothetical protein BRAFLDRAFT_122977 [Branchiostoma floridae]	XP_002219653	1.67001e-09	71	67.0106	66	47
CMX01240_1	DW250392.1	phospholipase b-like protein	phospholipase B-like protein [Dictyostelium discoideum AX4]	883	20	0.5885	2	F:molecular_function; P:biological_process		no IPS match	gi|219491452|ref|XP_002242533.1|hypothetical protein BRAFLDRAFT_287019 [Branchiostoma floridae] >gi|229297476|gb|EEN68112.1| hypothetical protein BRAFLDRAFT_287019 [Branchiostoma floridae]	XP_002242533	3.77888e-27	55	105.531	86	48
CMX01241_1	DY308299.1			665	0		0
CMX01241_2	DN161669.1			808	0		0
CMX01242_1	DN161667.1	obstractor b (chitin binding peritrophin-A, putative)	hypothetical protein [Aedes aegypti]	643	20	0.6865	1	F:carbohydrate binding		SignalP (SIGNALP), tmhmm (TMHMM)	gi|157135013|ref|XP_001656501.1|hypothetical protein AaeL_AAEL013222 [Aedes aegypti] >gi|108870318|gb|EAT34543.1| conserved hypothetical protein [Aedes aegypti]	XP_001656501	1.88784e-29	72	132.88	177	128
CMX01243_1	DN161666.1	CG14182-PA	hypothetical protein [Aedes aegypti]	624	20	0.856	0			no IPS match	gi|242003432|ref|XP_002422729.1|conserved hypothetical protein [Pediculus humanus corporis] >gi|212505562|gb|EEB09991.1| conserved hypothetical protein [Pediculus humanus corporis]	XP_002422729	2.28736e-36	95	112.079	48	46
CMX01245_1	DN161290.1	potential Syntaxin binding protein 2 [Homo sapiens]	potential Syntaxin binding protein 2 [Homo sapiens]	622	0		0
CMX01246_1	DN161291.1	endonuclease reverse transcriptase		669	20	0.535	0			no IPS match	gi|115724306|ref|XP_001202801.1|PREDICTED: similar to endonuclease/reverse transcriptase, partial [Strongylocentrotus purpuratus] >gi|115875274|ref|XP_001187759.1| PREDICTED: similar to endonuclease/reverse transcriptase, partial [Strongylocentrotus purpuratus]	XP_001202801	8.26696e-10	52	67.781	109	57
CMX01247	DN161389.1			248	0		0
CMX01248_1	DN161387.1			657	0		0
CMX01249_1	DV943680.1	surfeit 1	Surfeit locus protein 1 [Tribolium castaneum]	751	19	0.740526	14	P:cellular component organization; P:behavior; P:response to external stimulus; P:response to abiotic stimulus; P:embryonic development; F:transporter activity; P:cell differentiation; P:multicellular organismal development; F:catalytic activity; P:transport; P:respiratory electron transport chain; P:ion transport; C:protein complex; C:intracellular	EC:1.9.3.1	IPR002994; PTHR23427 (PANTHER), PTHR23427:SF2 (PANTHER), tmhmm (TMHMM)	gi|91078320|ref|XP_972868.1|PREDICTED: similar to surfeit locus protein [Tribolium castaneum]	XP_972868	8.10963e-15	76	70.0922	51	39
CMX01250_1	DN202427.1	egalitarian cg4051-pa isoform 1	egalitarian CG4051-PA isoform 1 [Apis mellifera]	678	20	0.711	4	C:intracellular; P:metabolic process; F:hydrolase activity; P:primary metabolic process		no IPS match	gi|218749845|ref|NP_001136335.1|egalitarian [Nasonia vitripennis]	NP_001136335	3.14305e-65	73	251.906	230	170
CMX01251_1	DN161396.1			734	0		0
CMX01252_1	DV111381.1	cuticle proprotein	Cuticle protein CP1158 (CPCP1158)	749	20	0.579	1	F:structural molecule activity		no IPS match	gi|149675211|gb|ABR27687.1|cuticle proprotein proCP5.2 [Callinectes sapidus]	ABR27687	4.51774e-98	70	361.303	220	156
CMX01253_1	DN739130.1	carboxypeptidase a	Carboxypeptidase B	1056	20	0.6215	4	C:extracellular region; P:protein metabolic process; F:peptidase activity; F:binding	EC:3.4.17.0	SignalP (SIGNALP)	gi|115881|sp|P04069.1|CBPB_ASTFLRecName: Full=Carboxypeptidase B >gi|223890|prf||1004229A CPase B	P04069	1.146e-99	85	367.466	235	200
CMX01254_1	DN161406.1			679	0		0
CMX01255_1	DN161314.1			324	0		0
CMX01256_1	DN161405.1	cytochrome P450	cytochrome P450 [Homarus americanus]	696	19	0.594211	2	F:binding; F:catalytic activity		SignalP (SIGNALP), tmhmm (TMHMM)	gi|157773143|ref|XP_001664636.1|hypothetical protein CBG20141 [Caenorhabditis briggsae AF16] >gi|187023648|emb|CAP37229.1| Hypothetical protein CBG20141 [Caenorhabditis briggsae]	XP_001664636	8.64208e-13	64	77.7962	89	57
CMX01258_1	DN161336.1	serpin serine protease inhibitor	serine proteinase inhibitor [Pacifastacus leniusculus]	588	2	0.505	2	F:peptidase activity; F:serine-type endopeptidase inhibitor activity		no IPS match	gi|83638453|gb|ABC33916.1|serpin serine protease inhibitor [Fenneropenaeus chinensis]	ABC33916	1.35397e-09	49	66.6254	101	50
CMX01259_1	DV111383.1	3-hydroxyanthranilate -dioxygenase	3-hydroxyanthranilate 3,4-dioxygenase [Macaca mulatta]	1329	20	0.681	2	F:binding; P:metabolic process		IPR010329; IPR011051	gi|109102739|ref|XP_001111024.1|PREDICTED: 3-hydroxyanthranilate 3,4-dioxygenase [Macaca mulatta]	XP_001111024	9.37293e-84	69	315.079	278	193
CMX01260_1	DN161353.1	multiple egf-like-domains 6	EGF-like-domain, multiple 3 [Gallus gallus]	1077	20	0.5045	3	P:biological_process; F:calcium ion binding; C:cellular_component		no IPS match	gi|170596901|ref|XP_001902938.1|EGF-like domain containing protein [Brugia malayi] >gi|158589069|gb|EDP28213.1| EGF-like domain containing protein [Brugia malayi]	XP_001902938	1.42963e-105	52	387.111	280	146
CMX01261_1	DN161579.1	pitrilysin metalloprotease 1	metalloprotease 1 isoform 1 [Danio rerio]	706	20	0.821	5	F:peptidase activity; C:mitochondrion; P:protein metabolic process; C:nucleus; F:binding	EC:3.4.24.0	no IPS match	gi|47087301|ref|NP_998652.1|pitrilysin metalloproteinase 1 precursor [Danio rerio] >gi|82188730|sp|Q7ZVZ6.1|PREP_DANRE RecName: Full=Presequence protease, mitochondrial; AltName: Full=Pitrilysin metalloproteinase 1; Flags: Precursor >gi|28277577|gb|AAH45351.1| Pitrilysin metalloproteinase 1 [Danio rerio] >gi|182892162|gb|AAI65169.1| Pitrm1 protein [Danio rerio]	NP_998652	3.94042e-61	83	238.424	158	132
CMX01262_1	DY308414.1	bone morphogenetic protein 2	Bone morphogenetic protein 4 precursor (BMP-4)	808	20	0.546	19	F:receptor binding; P:response to external stimulus; P:response to abiotic stimulus; P:cell differentiation; C:organelle; C:extracellular space; P:anatomical structure morphogenesis; P:multicellular organismal development; C:cytoplasm; P:cell proliferation; P:regulation of biological process; P:embryonic development; F:protein binding; C:protein complex; P:response to stress; P:transcription; P:r…		IPR001759; SignalP (SIGNALP)	gi|156119533|ref|NP_001095263.1|bone morphogenetic protein 4 precursor [Xenopus laevis] >gi|399122|sp|P30885.1|BMP4_XENLA RecName: Full=Bone morphogenetic protein 4; Short=BMP-4; Flags: Precursor >gi|64588|emb|CAA45020.1| bone morphogenetic protein 4 [Xenopus laevis] >gi|213623294|gb|AAI69551.1| Bone morphogenetic protein 4 [Xenopus laevis] >gi|213626508|gb|AAI69549.1| Bone morphogenetic protein …	NP_001095263	1.72674e-08	53	63.929	109	58
CMX01263_1	DN161358.1			318	0		0
CMX01264_1	DN161581.1	phosphoserine aminotransferase 1 isoform 1	phosphoserine aminotransferase [Aedes aegypti]	668	20	0.7845	4	F:binding; F:transferase activity; P:biosynthetic process; P:cellular amino acid and derivative metabolic process	EC:2.6.1.52	no IPS match	gi|196012878|ref|XP_002116301.1|expressed hypothetical protein [Trichoplax adhaerens] >gi|190581256|gb|EDV21334.1| expressed hypothetical protein [Trichoplax adhaerens]	XP_002116301	3.2664e-67	79	258.455	201	159
CMX01265_1	DN161365.1	Collagen alpha-1(XI) chain	Collagen alpha-1(XI) chain precursor [Tribolium castaneum]	686	20	0.6795	7	P:anatomical structure morphogenesis; P:multicellular organismal development; P:biological_process; C:proteinaceous extracellular matrix; P:embryonic development; P:cellular component organization; F:structural molecule activity		SignalP (SIGNALP), tmhmm (TMHMM)	gi|170031171|ref|XP_001843460.1|collagen alpha chain [Culex quinquefasciatus] >gi|167869236|gb|EDS32619.1| collagen alpha chain [Culex quinquefasciatus]	XP_001843460	1.03738e-47	69	193.741	236	165
CMX01266_1	DN161366.1	heterogeneous nuclear ribonucleoprotein h2	heterogeneous nuclear ribonucleoprotein H2 isoform 5 [Macaca mulatta]	973	20	0.608	6	C:cytoskeleton; C:nucleoplasm; F:nucleic acid binding; F:protein binding; C:intracellular; P:nucleobase, nucleoside, nucleotide and nucleic acid metabolic process		no IPS match	gi|156550801|ref|XP_001600558.1|PREDICTED: similar to FTP3 [Nasonia vitripennis]	XP_001600558	2.25376e-83	68	313.153	183	126
CMX01267_1	DN161368.1	serine protease inhibitor-1l	serine protease inhibitor [Argopecten irradians]	686	20	0.41	1	F:enzyme regulator activity		SignalP (SIGNALP)	gi|189314000|gb|ACD88987.1|Kazal-type serine proteinase inhibitor [Chlamys farreri]	ACD88987	5.35279e-28	43	128.257	192	83
CMX01268_1	DN161369.1			711	0		0
CMX01269_1	DN161370.1	s-phase kinase-associated protein 1	S-phase kinase-associated protein 1A isoform b [Tribolium castaneum]	690	20	0.9405	3	P:protein metabolic process; P:catabolic process; F:protein binding		IPR001232; IPR011333; IPR016072; IPR016073; IPR016897; PTHR11165:SF21 (PANTHER)	gi|225710386|gb|ACO11039.1|S-phase kinase-associated protein 1 [Caligus rogercresseyi] >gi|225710690|gb|ACO11191.1| S-phase kinase-associated protein 1 [Caligus rogercresseyi] >gi|225714348|gb|ACO13020.1| S-phase kinase-associated protein 1 [Lepeophtheirus salmonis] >gi|225719430|gb|ACO15561.1| S-phase kinase-associated protein 1 [Caligus clemensi]	ACO11039	9.86615e-62	96	240.35	162	156
CMX01270_1	DN161450.1			976	0		0
CMX01271_1	DN161373.1			872	0		0
CMX01272_1	DN739347.1	glycosyl-phosphatidylinositol-linked carbonic anhydrase VII	carbonic anhydrase II [Gallus gallus]	690	20	0.5505	2	F:binding; F:catalytic activity		no IPS match	gi|161367859|gb|ABX71209.1|glycosyl-phosphatidylinositol-linked carbonic anhydrase [Carcinus maenas]	ABX71209	1.0664e-23	56	114.005	168	95
CMX01273_1	DN161379.1			679	0		0
CMX01274_1	DW250739.1	unknown function		923	0		0
CMX01275_1	DV943618.1	fumarylacetoacetate hydrolase	Fumarylacetoacetase (Fumarylacetoacetate hydrolase) (Beta-diketonase) (FAA) [Bos taurus]	741	20	0.762	5	F:hydrolase activity; F:binding; P:catabolic process; P:cellular amino acid and derivative metabolic process; C:cytosol	EC:3.7.1.2	no IPS match	gi|167518666|ref|XP_001743673.1|hypothetical protein [Monosiga brevicollis MX1] >gi|163777635|gb|EDQ91251.1| predicted protein [Monosiga brevicollis MX1]	XP_001743673	6.25304e-68	78	261.151	228	179
CMX01276	DN161465.1	hypothetical protein STIAU_1036 [Stigmatella aurantiaca DW4/3-1]	hypothetical protein STIAU_1036 [Stigmatella aurantiaca DW4/3-1]	546	0		0
CMX01277_1	DN161464.1	amp-activated protein gamma regulatory subunit	SNF4/AMP-activated protein kinase gamma subunit CG17299-PC, isoform C [Drosophila melanogaster]	653	20	0.834	6	P:biological_process; P:protein modification process; P:regulation of biological process; P:cell cycle; F:protein kinase activity; P:cellular amino acid and derivative metabolic process		IPR000644; PTHR13780 (PANTHER)	gi|195498430|ref|XP_002096520.1|GE25715 [Drosophila yakuba] >gi|194182621|gb|EDW96232.1| GE25715 [Drosophila yakuba]	XP_002096520	5.29009e-51	79	204.527	162	129
CMX01278_1	DN161392.1	cuticle proprotein	Cuticle protein CP1246 (CPCP1246)	707	19	0.692105	1	F:structural molecule activity		no IPS match	gi|121484191|gb|ABM54457.1|cuticle protein CUT2 [Portunus pelagicus]	ABM54457	5.35039e-42	81	174.866	189	154
CMX01279_1	DN635464.1	steroid sulfatase	arylsulfatase E [Rattus norvegicus]	1059	20	0.5695	4	P:lipid metabolic process; C:cell; F:hydrolase activity; C:endoplasmic reticulum	EC:3.1.6.0	no IPS match	gi|219504171|ref|XP_002248326.1|hypothetical protein BRAFLDRAFT_255972 [Branchiostoma floridae] >gi|229286866|gb|EEN57580.1| hypothetical protein BRAFLDRAFT_255972 [Branchiostoma floridae]	XP_002248326	7.05e-65	59	251.906	321	190
CMX01280_1	DN161403.1	cdk5 regulatory subunit associated protein 1-like 1	CDK5 regulatory subunit associated protein 1-like 1 [Xenopus tropicalis]	653	20	0.7405	2	C:cell; F:binding		tmhmm (TMHMM)	gi|110773695|ref|XP_396696.3|PREDICTED: similar to CG6550-PA [Apis mellifera]	XP_396696	1.75693e-54	76	216.083	172	132
CMX01281_1	DN161417.1	mitochondrial ribosomal protein l41	mitochondrial ribosomal protein, L41, [Aedes aegypti]	667	18	0.677222	2	C:ribosome; C:mitochondrion		IPR019189; PTHR21338 (PANTHER)	gi|157129933|ref|XP_001661823.1|mitochondrial ribosomal protein, L41, putative [Aedes aegypti] >gi|108872014|gb|EAT36239.1| mitochondrial ribosomal protein, L41, putative [Aedes aegypti]	XP_001661823	1.64763e-10	68	70.0922	119	82
CMX01282_1	DN161432.1			660	0		0
CMX01283_1	DN161593.1	membrane-associated guanylate kinase	membrane-associated guanylate kinase (maguk) [Aedes aegypti]	1193	20	0.8255	2	F:protein binding; F:kinase activity	EC:2.7.4.8	no IPS match	gi|193624666|ref|XP_001942812.1|PREDICTED: similar to AGAP002711-PA [Acyrthosiphon pisum]	XP_001942812	1.30145e-25	87	121.709	73	64
CMX01284_1	DN550921.1	zinc finger protein 217 [Mus musculus]	zinc finger protein 217 [Mus musculus]	1215	20	0.41	2	C:intracellular; F:binding		IPR007087; IPR015880; PTHR11389 (PANTHER), SSF57667 (SUPERFAMILY)	gi|219505792|ref|XP_002249037.1|hypothetical protein BRAFLDRAFT_257161 [Branchiostoma floridae]	XP_002249037	4.79704e-23	41	104.76	139	57
CMX01285_1	DV642610.1	comm domain containing 5	COMM domain containing 5 [Gallus gallus]	764	20	0.537	1	P:biological_process		no IPS match	gi|241176446|ref|XP_002399585.1|COMM domain-containing protein, putative [Ixodes scapularis] >gi|215495188|gb|EEC04829.1| COMM domain-containing protein, putative [Ixodes scapularis]	XP_002399585	1.03829e-20	60	104.375	156	94
CMX01286_1	DV944489.1	heat shock protein 90	Heat shock protein 83 (HSP 82) [Tribolium castaneum]	735	20	0.9525	13	C:cytosol; P:protein metabolic process; P:transport; F:enzyme regulator activity; C:cytoplasmic membrane-bounded vesicle; F:nucleotide binding; F:protein binding; P:signal transduction; P:response to stress; P:response to biotic stimulus; P:regulation of biological process; P:biosynthetic process; P:cellular component organization		no IPS match	gi|229893632|gb|ACQ90225.1|heat shock protein 90-1 [Portunus trituberculatus]	ACQ90225	2.00907e-31	95	131.339	87	83
CMX01287_1	DN161449.1			685	0		0
CMX01288_1	DN202477.1			676	0		0
CMX01289_1	DN161455.1	dnKk protein / Cytosol-type hsp70	Cytosol-type hsp70 [Paramecium tetraurelia]	662	20	0.91	2	F:nucleotide binding; P:response to stress		SignalP (SIGNALP), tmhmm (TMHMM)	gi|118366049|ref|XP_001016243.1|dnaK protein [Tetrahymena thermophila] >gi|89298010|gb|EAR95998.1| dnaK protein [Tetrahymena thermophila SB210]	XP_001016243	1.93361e-72	94	275.789	198	188
CMX01290_1	DV112029.1	glutathione s-transferase	omega class glutathione S-transferase [Crassostrea gigas]	1061	20	0.637	3	F:transferase activity; C:cytoplasm; P:metabolic process	EC:2.5.1.18	IPR004045; IPR005442; IPR010987; IPR012335; IPR012336; IPR017933; PTHR11260 (PANTHER), PTHR11260:SF14 (PANTHER)	gi|156545050|ref|XP_001600762.1|PREDICTED: similar to glutathione transferase o1 [Nasonia vitripennis]	XP_001600762	1.09018e-57	65	228.024	241	158
CMX01291_1	DN161462.1			654	0		0
CMX01292_1	DW585031.1	acetolactate synthase iii large subunit	acetolactate synthase III large subunit [Rhodobacterales bacterium HTCC2654]	706	20	0.8375	9	F:catalytic activity; P:metabolic process; F:binding; F:transferase activity; F:nucleotide binding; C:cytoplasm; C:protein complex; P:biosynthetic process; P:cellular amino acid and derivative metabolic process	EC:1.2.2.2; EC:2.2.1.6	no IPS match	gi|84684931|ref|ZP_01012831.1|acetolactate synthase III large subunit [Rhodobacterales bacterium HTCC2654] >gi|84667266|gb|EAQ13736.1| acetolactate synthase III large subunit [Rhodobacterales bacterium HTCC2654]	ZP_01012831	2.13725e-99	86	365.54	236	205
CMX01293_1	DN202371.1	ATPase, H+ transporting, lysosomal accessory protein 2	ATPase, H+ transporting, lysosomal accessory protein 2 [Danio rerio]	699	20	0.626	3	F:receptor activity; C:cell; P:signal transduction		IPR012493; tmhmm (TMHMM)	gi|224042627|ref|XP_002190765.1|PREDICTED: ATPase, H+ transporting, lysosomal accessory protein 2 [Taeniopygia guttata]	XP_002190765	2.00763e-17	65	93.2041	141	92
CMX01294_1	DN202553.1	nicotinamide phosphoribosyltransferase	Nicotinamide phosphoribosyltransferase (NAmPRTase) (Nampt) (Pre-B-cell colony-enhancing factor 1 homolog)	660	20	0.723	9	P:biological_process; F:binding; P:cell cycle; P:reproduction; F:transferase activity; C:cytosol; P:nucleobase, nucleoside, nucleotide and nucleic acid metabolic process; P:biosynthetic process; F:protein binding	EC:2.4.2.12	no IPS match	gi|170575449|ref|XP_001893248.1|Pre-B cell enhancing factor precursor [Brugia malayi] >gi|158600870|gb|EDP37927.1| Pre-B cell enhancing factor precursor, putative [Brugia malayi]	XP_001893248	2.52543e-72	75	275.404	217	164
CMX01295_1	DN161485.1	BBS1, [Paramecium tetraurelia]	BBS1, [Paramecium tetraurelia]	698	0		0
CMX01297_1	DN202536.1	hypothetical protein [uncultured organism]	hypothetical protein [uncultured organism]	704	0		0
CMX01298_1	DN161490.1	Sialin (Solute carrier family 17 member 5) (Sodium/sialic acid cotransporter) (AST) (Membrane glycoprotein HP59)	Sialin (Solute carrier family 17 member 5) (Sodium/sialic acid cotransporter) [Apis mellifera]	626	20	0.6735	3	C:membrane; P:transport; F:transporter activity		SignalP (SIGNALP), tmhmm (TMHMM)	gi|48101741|ref|XP_392708.1|PREDICTED: similar to Sialin (Solute carrier family 17 member 5) (Sodium/sialic acid cotransporter) (AST) (Membrane glycoprotein HP59) [Apis mellifera]	XP_392708	8.76516e-61	79	236.884	183	146
CMX01299_1	DN161493.1	30s ribosomal protein s12	mitochondrial ribosomal protein S12 [Bombyx mori]	762	20	0.8425	4	F:structural molecule activity; P:translation; C:ribosome; P:organelle organization	EC:3.6.5.3	IPR005679; IPR006032; IPR012340; IPR016027; SignalP (SIGNALP)	gi|242246942|ref|NP_001156235.1|hypothetical protein LOC100166337 [Acyrthosiphon pisum] >gi|239792149|dbj|BAH72449.1| ACYPI007219 [Acyrthosiphon pisum]	NP_001156235	5.11736e-44	83	181.8	118	99
CMX01300_1	DV944831.1	chaperonin containing subunit 4	Chaperonin containing TCP1, subunit 4 (delta) [Strongylocentrotus purpuratus]	732	20	0.8145	9	P:protein metabolic process; C:cytosol; C:protein complex; C:lipid particle; P:cytoskeleton organization; P:cell cycle; F:nucleotide binding; F:protein binding; F:kinase activity	EC:2.7.1.150	PS51257 (PROFILE), tmhmm (TMHMM)	gi|242014368|ref|XP_002427863.1|Hsp60 protein, putative [Pediculus humanus corporis] >gi|212512332|gb|EEB15125.1| Hsp60 protein, putative [Pediculus humanus corporis]	XP_002427863	2.73935e-60	84	235.728	176	149
CMX01301_1	DN551148.1	very low density lipoprotein receptor	low-density lipoprotein receptor (ldl) [Aedes aegypti]	727	1	0.55	0			no IPS match	gi|169646705|ref|NP_957217.2|very low density lipoprotein receptor [Danio rerio]	NP_957217	8.49894e-06	55	54.6842	80	44
CMX01302_1	DV642399.1	prolyl 4-hydroxylase alpha subunit	prolyl-4-hydroxylase-alpha EFB CG31022-PA [Drosophila melanogaster]	713	20	0.6915	6	F:binding; F:catalytic activity; C:cytoplasm; C:protein complex; P:cellular amino acid and derivative metabolic process; P:protein modification process	EC:1.14.11.2	SignalP (SIGNALP)	gi|158287105|ref|XP_309164.3|AGAP000971-PA [Anopheles gambiae str. PEST] >gi|157019748|gb|EAA04901.4| AGAP000971-PA [Anopheles gambiae str. PEST]	XP_309164	1.87896e-34	71	149.828	153	109
CMX01303_1	DW584518.1	ribosomal protein l3	ribosomal protein L3 [Lysiphlebus testaceipes]	733	20	0.874	7	P:cytoskeleton organization; P:cell cycle; F:structural molecule activity; C:ribosome; C:cytosol; P:translation; P:organelle organization	EC:3.6.5.3	SignalP (SIGNALP), tmhmm (TMHMM)	gi|233957366|gb|ACQ91223.1|ribosomal protein L3 [Penaeus monodon]	ACQ91223	1.09679e-109	94	399.823	237	224
CMX01304_1	DN202342.1	translocation protein SEC62	hypothetical protein [Aedes aegypti]	702	7	0.78	3	F:transporter activity; P:protein transport; C:cell		IPR004728; PTHR12443:SF7 (PANTHER)	gi|242018815|ref|XP_002429866.1|conserved hypothetical protein [Pediculus humanus corporis] >gi|212514900|gb|EEB17128.1| conserved hypothetical protein [Pediculus humanus corporis]	XP_002429866	1.27287e-11	65	73.9442	105	69
CMX01305_1	DW250868.1			742	0		0
CMX01306_1	DN161515.1			694	0		0
CMX01307_1	DN202411.1	vacuolar ATP synthase subunit B K form; v-ATPase subunit B; v-type H+-ATPase subunit B	vacuolar ATP synthase subunit B K form; v-ATPase subunit B; v-type H+-ATPase subunit B [Carcinus maenas]	707	20	0.962	3	P:generation of precursor metabolites and energy; P:nucleobase, nucleoside, nucleotide and nucleic acid metabolic process; P:ion transport		IPR000194; IPR000793; IPR020003; G3DSA:3.40.50.300 (GENE3D), PTHR15184 (PANTHER), PTHR15184:SF11 (PANTHER), SSF52540 (SUPERFAMILY)	gi|6425061|gb|AAF08281.1|AF189779_1vacuolar ATP synthase subunit B K form; v-ATPase subunit B; v-type H+-ATPase subunit B [Carcinus maenas] >gi|7677489|gb|AAF67183.1|AF247971_1 vacuolar ATP synthase subunit B L form [Carcinus maenas]	AAF08281	2.75426e-30	99	135.961	193	192
CMX01308_1	DN739295.1	uridine cytidine kinase i	uridine cytidine kinase i [Aedes aegypti]	998	20	0.84	4	F:kinase activity; F:nucleotide binding; P:metabolic process; F:transferase activity	EC:2.7.1.0	SignalP (SIGNALP)	gi|66518332|ref|XP_391856.2|PREDICTED: similar to lethal (2) k01209 CG4798-PB, isoform B isoform 1 [Apis mellifera]	XP_391856	3.4521e-103	86	379.022	236	204
CMX01309_1	DN161597.1			664	0		0
CMX01310_1	DN161521.1			708	0		0
CMX01311_1	DW584838.1	regulator of g-protein signaling 2	regulator of G-protein signaling 2 [Mus musculus]	743	20	0.696	1	P:biological_process		no IPS match	gi|241251664|ref|XP_002403508.1|regulator of G protein signaling, putative [Ixodes scapularis] >gi|215496520|gb|EEC06160.1| regulator of G protein signaling, putative [Ixodes scapularis]	XP_002403508	5.56759e-08	73	62.003	79	58
CMX01312_1	DN161525.1	ascorbate transporter	ascorbate transporter [Anopheles gambiae]	642	20	0.8	3	P:transport; C:cell; F:transporter activity		no IPS match	gi|241840398|ref|XP_002415299.1|VCT2 protein, putative [Ixodes scapularis] >gi|215509511|gb|EEC18964.1| VCT2 protein, putative [Ixodes scapularis]	XP_002415299	1.45219e-13	81	80.1073	87	71
CMX01313_1	DW249936.1	folate carrier protein	folate carrier protein [Aedes aegypti]	693	20	0.633	4	C:mitochondrion; P:transport; C:cell; F:transporter activity		SignalP (SIGNALP), tmhmm (TMHMM)	gi|195119440|ref|XP_002004239.1|GI19815 [Drosophila mojavensis] >gi|193909307|gb|EDW08174.1| GI19815 [Drosophila mojavensis]	XP_002004239	1.94064e-65	64	252.677	178	115
CMX01314_1	DN161527.1			736	0		0
CMX01315_1	DN161528.1	hypothetical protein AaeL_AAEL008718, CG8931-PA	hypothetical protein [Aedes aegypti]	698	20	0.709	1	C:cell		SignalP (SIGNALP), tmhmm (TMHMM)	gi|157119616|ref|XP_001659451.1|hypothetical protein AaeL_AAEL008718 [Aedes aegypti] >gi|108875263|gb|EAT39488.1| conserved hypothetical protein [Aedes aegypti]	XP_001659451	4.70928e-35	77	151.754	114	88
CMX01316	DN202837.1			293	0		0
CMX01317_1	DN739113.1	Rh-like protein	Rh-like protein [Carcinus maenas]	713	20	0.7235	1	C:cell		no IPS match	gi|14861878|gb|AAK50057.2|AF364404_1Rh-like protein [Carcinus maenas]	AAK50057	2.20982e-86	100	310.071	90	90
CMX01318_1	DN161533.1			675	0		0
CMX01319_1	DY307494.1	Hsp90 co-chaperone Cdc37	Hsp90 co-chaperone Cdc37 (Hsp90 chaperone protein kinase-targeting subunit)	1307	20	0.773	5	C:cytoplasm; F:protein binding; F:enzyme regulator activity; P:signal transduction; P:biological_process		tmhmm (TMHMM)	gi|195375535|ref|XP_002046556.1|Cdc37 [Drosophila virilis] >gi|21542002|sp|Q24740.1|CDC37_DROVI RecName: Full=Hsp90 co-chaperone Cdc37; AltName: Full=Hsp90 chaperone protein kinase-targeting subunit >gi|559022|gb|AAA50964.1| cell division cycle protein [Drosophila virilis] >gi|194153714|gb|EDW68898.1| Cdc37 [Drosophila virilis]	XP_002046556	8.1964e-109	79	398.282	350	279
CMX01320_1	DN202913.1	asparaginyl-trna synthetase	Asparaginyl-tRNA synthetase 2 (mitochondrial)(putative) [Gallus gallus]	670	20	0.626	5	F:catalytic activity; P:nucleobase, nucleoside, nucleotide and nucleic acid metabolic process; P:translation; P:cellular amino acid and derivative metabolic process; F:nucleotide binding		SignalP (SIGNALP)	gi|219505174|ref|XP_002248769.1|hypothetical protein BRAFLDRAFT_256666 [Branchiostoma floridae] >gi|229270966|gb|EEN41912.1| hypothetical protein BRAFLDRAFT_256666 [Branchiostoma floridae]	XP_002248769	2.84131e-10	70	69.3218	65	46
CMX01321_1	DN202866.1			690	0		0
CMX01322_1	DN202910.1			679	0		0
CMX01323_1	DN202374.1			680	0		0
CMX01324_1	DN202375.1	rho gtpase activating protein 20	Rho GTPase activating protein 20 [Homo sapiens]	673	20	0.559	1	P:signal transduction		no IPS match	gi|242008992|ref|XP_002425277.1|Rho GTPase regulating protein, putative [Pediculus humanus corporis] >gi|212509042|gb|EEB12539.1| Rho GTPase regulating protein, putative [Pediculus humanus corporis]	XP_002425277	4.38008e-51	65	204.912	224	146
CMX01325_1	DN161546.1	mitochondrial ribosomal protein s22 cg12261-pa	mitochondrial ribosomal protein S22 CG12261-PA [Apis mellifera]	231	1	0.75	4	C:extracellular region; P:response to stress; F:electron carrier activity; F:binding		IPR001007; IPR006081; IPR013032; IPR017900; SignalP (SIGNALP)	gi|110758983|ref|XP_001121781.1|PREDICTED: similar to mitochondrial ribosomal protein S22 CG12261-PA [Apis mellifera]	XP_001121781	9.26028e-06	75	53.1434	40	30
CMX01326_1	DV111371.1	cuticular protein 50cb	cuticle protein, [Aedes aegypti]	763	20	0.642	1	F:structural molecule activity		IPR000618; PTHR12236 (PANTHER), SignalP (SIGNALP)	gi|194757736|ref|XP_001961118.1|GF13710 [Drosophila ananassae] >gi|190622416|gb|EDV37940.1| GF13710 [Drosophila ananassae]	XP_001961118	1.96268e-11	63	73.559	71	45
CMX01327_1	DW251285.1	cofilin actin-depolymerizing factor homolog	Cofilin/actin-depolymerizing factor homolog (D61 protein) (Twinstar protein) [Tribolium castaneum]	841	20	0.768	2	F:actin binding; C:intracellular		IPR002108; G3DSA:3.40.20.10 (GENE3D), PTHR11913 (PANTHER), PTHR11913:SF12 (PANTHER), SSF55753 (SUPERFAMILY)	gi|91094039|ref|XP_968178.1|PREDICTED: similar to Cofilin/actin-depolymerizing factor homolog (Protein D61) (Protein twinstar) [Tribolium castaneum]	XP_968178	1.18256e-47	78	194.126	147	115
CMX01328_1	DN161555.1	unknown function		695	0		0
CMX01329_1	DN202385.1	expressed hypothetical protein [Trichoplax adhaerens]		693	5	0.658	0			no IPS match	gi|196015938|ref|XP_002117824.1|expressed hypothetical protein [Trichoplax adhaerens] >gi|190579575|gb|EDV19667.1| expressed hypothetical protein [Trichoplax adhaerens]	XP_002117824	3.67244e-07	69	56.225	36	25
CMX01330_1	DV944116.1	utp-glucose-1-phosphate uridylyltransferase 2	UDP-glucose pyrophosphorylase [Aedes aegypti]	732	20	0.767	1	F:transferase activity	EC:2.7.7.0	no IPS match	gi|157110519|ref|XP_001651137.1|utp-glucose-1-phosphate uridylyltransferase 2 [Aedes aegypti] >gi|61608458|gb|AAX47080.1| UDP-glucose pyrophosphorylase [Aedes aegypti] >gi|108878669|gb|EAT42894.1| utp-glucose-1-phosphate uridylyltransferase 2 [Aedes aegypti]	XP_001651137	1.44919e-69	78	266.544	222	175
CMX01331_1	DN161559.1			674	0		0
CMX01332_1	DN161635.1	alanine aminotransferase	alanine aminotransferase [Aedes aegypti]	659	20	0.788	6	F:binding; F:transferase activity; F:catalytic activity; P:biosynthetic process; P:cellular amino acid and derivative metabolic process; P:metabolic process	EC:2.6.1.2; EC:4.4.1.14	no IPS match	gi|242019637|ref|XP_002430266.1|Alanine aminotransferase, putative [Pediculus humanus corporis] >gi|212515373|gb|EEB17528.1| Alanine aminotransferase, putative [Pediculus humanus corporis]	XP_002430266	1.63739e-31	83	139.813	130	108
CMX01333_1	DN161562.1			664	0		0
CMX01334_1	DN202892.1	lim domain family member (lim-8)	hypothetical protein [Aedes aegypti]	891	20	0.7225	1	F:binding		IPR001781; PTHR15118 (PANTHER)	gi|156544862|ref|XP_001607079.1|PREDICTED: similar to CG31534-PA [Nasonia vitripennis]	XP_001607079	2.49747e-38	62	163.31	181	114
CMX01335_1	DV642257.1	nipsnap, isoform B	Nipsnap CG9212-PB, isoform B [Drosophila melanogaster]	1689	20	0.783	2	F:molecular_function; C:cellular_component		IPR012577; G3DSA:3.30.70.1190 (GENE3D), PTHR21017 (PANTHER), PTHR21017:SF5 (PANTHER)	gi|195134652|ref|XP_002011751.1|GI11203 [Drosophila mojavensis] >gi|193906874|gb|EDW05741.1| GI11203 [Drosophila mojavensis]	XP_002011751	8.15149e-54	80	216.083	93	75
CMX01336_1	DN161568.1	hypothetical protein GH11629 [Drosophila grimshawi]		692	5	0.532	0			no IPS match	gi|195035605|ref|XP_001989266.1|GH11629 [Drosophila grimshawi] >gi|193905266|gb|EDW04133.1| GH11629 [Drosophila grimshawi]	XP_001989266	1.65287e-08	57	63.5438	91	52
CMX01337_1	DV111760.1	adaptor-related protein complex beta 1 subunit	Adaptor-related protein complex AP-4, beta 1 [Mus musculus]	945	20	0.6125	6	C:cell; F:protein binding; P:transport; P:protein transport; C:Golgi apparatus; F:transporter activity		SignalP (SIGNALP), tmhmm (TMHMM)	gi|219469255|ref|XP_002232185.1|hypothetical protein BRAFLDRAFT_94836 [Branchiostoma floridae] >gi|229290002|gb|EEN60685.1| hypothetical protein BRAFLDRAFT_94836 [Branchiostoma floridae]	XP_002232185	1.27862e-27	57	127.872	208	120
CMX01338_1	DN202740.1	CG3625, isoform B [Drosophila melanogaster]	hypothetical protein [Aedes aegypti]	671	14	0.559286	1	C:integral to membrane		no IPS match	gi|195114470|ref|XP_002001790.1|GI15038 [Drosophila mojavensis] >gi|193912365|gb|EDW11232.1| GI15038 [Drosophila mojavensis]	XP_002001790	2.65939e-08	56	62.7734	208	118
CMX01339_1	DN161601.1			620	0		0
CMX01340_1	DN739401.1	SpAN protein	SpAN protein [Strongylocentrotus purpuratus]	1142	20	0.5825	2	F:peptidase activity; P:protein metabolic process	EC:3.4.24.0	IPR001506; IPR006026; G3DSA:3.40.390.10 (GENE3D), PTHR10127 (PANTHER), PTHR10127:SF65 (PANTHER), SignalP (SIGNALP), SSF55486 (SUPERFAMILY)	gi|115917945|ref|XP_798019.2|PREDICTED: similar to SpAN protein [Strongylocentrotus purpuratus] >gi|115969200|ref|XP_001177149.1| PREDICTED: similar to SpAN protein [Strongylocentrotus purpuratus]	XP_798019	6.01819e-65	63	252.292	269	172
CMX01341_1	DV944406.1	nadh-ubiquinone oxidoreductase fe-s protein 2	NADH-ubiquinone oxidoreductase fe-s protein 2 (ndufs2) [Aedes aegypti]	770	20	0.8535	6	P:respiratory electron transport chain; F:binding; F:electron carrier activity; C:protein complex; C:mitochondrion; F:catalytic activity	EC:1.6.99.3	no IPS match	gi|195064427|ref|XP_001996567.1|GH23924 [Drosophila grimshawi] >gi|193892113|gb|EDV90979.1| GH23924 [Drosophila grimshawi]	XP_001996567	4.80159e-90	86	334.724	202	174
CMX01342_1	DN202754.1	fk506-binding protein 4	FK506 binding protein 4 [Danio rerio]	670	20	0.7165	5	P:biological_process; P:embryonic development; F:protein binding; F:catalytic activity; P:anatomical structure morphogenesis		no IPS match	gi|47940054|gb|AAH71516.1|FK506 binding protein 4 [Danio rerio]	AAH71516	2.73771e-29	71	132.494	112	80
CMX01343_1	DW250981.1	vitelline membrane outer layer 1-like protein	vitelline membrane outer layer protein I-like protein [Pacifastacus leniusculus]	720	20	0.463	4	F:structural molecule activity; P:reproduction; P:cellular component organization; C:cell		no IPS match	gi|217418241|gb|ACK44247.1|vitelline membrane outer layer 1-like protein [Scylla serrata]	ACK44247	1.21303e-87	84	307.76	110	93
CMX01344_1	DW584928.1	CG16926-PA [Apis mellifera]	CG16926-PA [Apis mellifera]	827	0		0
CMX01345_1	DV943964.1			778	0		0
CMX01346_1	DW249672.1	epididymal secretory protein E1 [Gallus gallus]	epididymal secretory protein E1 [Gallus gallus]	768	0		0
CMX01347_1	DN202775.1	developmentally regulated gtp binding protein 2	developmentally regulated GTP-binding protein drg2 [Xenopus laevis]	665	20	0.8915	3	C:cytoplasm; P:signal transduction; F:nucleotide binding		tmhmm (TMHMM)	gi|148237846|ref|NP_001079983.1|developmentally regulated GTP binding protein 2 [Xenopus laevis] >gi|34221970|dbj|BAC82378.1| developmentally regulated GTP-binding protein drg2 [Xenopus laevis] >gi|35505538|gb|AAH57756.1| MGC69136 protein [Xenopus laevis]	NP_001079983	3.12181e-70	89	268.47	178	159
CMX01348_1	DV943892.1	preamylase 1	preamylase 1 [Litopenaeus vannamei]	852	20	0.804	6	C:extracellular space; F:binding; P:biological_process; F:hydrolase activity; F:calcium ion binding; P:carbohydrate metabolic process	EC:3.2.1.1	no IPS match	gi|452675|emb|CAA54524.1|preamylase 1 [Litopenaeus vannamei]	CAA54524	1.46068e-109	90	399.823	218	197
CMX01349_1	DN161623.1	buzidau cg13761-pb	Buzidau CG13761-PB [Apis mellifera]	636	20	0.495	1	F:zinc ion binding		SignalP (SIGNALP)	gi|193716036|ref|XP_001952256.1|PREDICTED: similar to Buzidau CG13761-PB [Acyrthosiphon pisum]	XP_001952256	6.14736e-17	55	91.2781	184	103
CMX01350_1	DN161625.1			372	0		0
CMX01351_1	DV642226.1	dead box atp-dependent rna helicase	eukaryotic initiation factor 4A [Callinectes sapidus]	782	20	0.8705	13	F:translation factor activity, nucleic acid binding; C:cytoplasm; C:protein complex; C:cytosol; F:RNA binding; P:biological_process; F:hydrolase activity; F:nucleotide binding; F:protein binding; P:cellular component organization; P:regulation of biological process; P:translation; C:ribosome		no IPS match	gi|110339425|gb|ABG67961.1|eukaryotic initiation factor 4A [Callinectes sapidus]	ABG67961	3.47568e-120	92	434.876	255	235
CMX01352_1	DV943792.1	peroxiredoxin prdx5	peroxiredoxin-like protein [Aedes aegypti]	806	20	0.8075	3	F:catalytic activity; P:regulation of biological process; P:cellular homeostasis		IPR012335; IPR012336; IPR013740; IPR017936; PTHR10430 (PANTHER), PTHR10430:SF3 (PANTHER), SignalP (SIGNALP)	gi|157115218|ref|XP_001658149.1|peroxiredoxin 5, prdx5 [Aedes aegypti] >gi|108876980|gb|EAT41205.1| peroxiredoxin 5, prdx5 [Aedes aegypti]	XP_001658149	6.43412e-56	83	221.476	152	127
CMX01353_1	DN202377.1	triosephosphate isomerase	triosephosphate isomerase [Archaeopotamobius sibiriensis]	693	20	0.827	8	P:biosynthetic process; P:carbohydrate metabolic process; P:lipid metabolic process; F:catalytic activity; P:nucleobase, nucleoside, nucleotide and nucleic acid metabolic process; P:catabolic process; P:generation of precursor metabolites and energy; P:metabolic process	EC:5.3.1.1	no IPS match	gi|82527304|gb|ABB81879.1|triosephosphate isomerase [Fenneropenaeus chinensis]	ABB81879	2.29241e-66	97	255.758	170	165
CMX01354_1	DV642893.1	aldehyde dehydrogenase	aldehyde dehydrogenase [Aedes aegypti]	1368	20	0.765	1	P:metabolic process		SignalP (SIGNALP)	gi|242010164|ref|XP_002425846.1|restnal dehydrogenase, putative [Pediculus humanus corporis] >gi|212509779|gb|EEB13108.1| restnal dehydrogenase, putative [Pediculus humanus corporis]	XP_002425846	4.32719e-132	81	475.707	379	307
CMX01355_1	DN161642.1			240	0		0
CMX01356_1	DN161643.1	BTB-protein-VII, isoform A	longitudinals lacking CG12052-PP, isoform P [Drosophila melanogaster]	609	20	0.64	1	F:binding		no IPS match	gi|195442362|ref|XP_002068927.1|GK17760 [Drosophila willistoni] >gi|194165012|gb|EDW79913.1| GK17760 [Drosophila willistoni]	XP_002068927	6.57553e-18	63	94.3597	133	85
CMX01357_1	DN161646.1			608	0		0
CMX01358_1	DV467584.1	calcyclin binding protein	calcyclin binding protein [Mus musculus]	1413	20	0.62	3	C:cytoplasm; C:nuclear envelope; F:protein binding		IPR007052; IPR007699; IPR008978; IPR015120; IPR017447; G3DSA:2.60.40.790 (GENE3D), PTHR13164 (PANTHER), tmhmm (TMHMM)	gi|147905315|ref|NP_001080214.1|Siah-interacting protein [Xenopus laevis] >gi|28302307|gb|AAH46706.1| Sip-prov protein [Xenopus laevis]	NP_001080214	4.64972e-44	65	183.341	224	147
CMX01359_1	DN161653.1	thimet oligopeptidase 1	Thimet oligopeptidase 1 [Mus musculus]	600	20	0.7795	8	C:cytoplasm; C:cell; P:signal transduction; F:peptidase activity; F:protein binding; F:binding; P:metabolic process; P:protein metabolic process	EC:3.4.24.0	no IPS match	gi|73987483|ref|XP_533954.2|PREDICTED: similar to Thimet oligopeptidase (Endopeptidase 24.15) (MP78) [Canis familiaris]	XP_533954	3.67085e-42	78	174.866	186	146
CMX01360_1	DN161655.1			442	0		0
CMX01361_1	DN161658.1	pickel cg14779-pa	pickel CG14779-PA, isoform A [Apis mellifera]	667	20	0.6855	2	P:multicellular organismal development; P:cellular component organization		no IPS match	gi|66534431|ref|XP_623886.1|PREDICTED: similar to pickel CG14779-PA, isoform A [Apis mellifera]	XP_623886	1.93615e-35	76	152.91	126	96
CMX01362_1	DN738769.1	paramyosin, putative	hypothetical protein AaeL_AAEL004955 [Aedes aegypti]	715	14	0.561429	2	F:zinc ion binding; C:intracellular		SignalP (SIGNALP), tmhmm (TMHMM)	gi|219425003|ref|XP_002210298.1|hypothetical protein BRAFLDRAFT_72696 [Branchiostoma floridae] >gi|229278451|gb|EEN49238.1| hypothetical protein BRAFLDRAFT_72696 [Branchiostoma floridae]	XP_002210298	1.19849e-12	63	77.411	115	73
CMX01363_1	DN202348.1	hypothetical protein LOC421804 [Gallus gallus]	hypothetical protein LOC421804 [Gallus gallus]	645	20	0.5945	1	F:protein binding		no IPS match	gi|157151710|ref|NP_001096671.1|hypothetical protein LOC421804 [Gallus gallus]	NP_001096671	2.65606e-27	60	85.5001	91	55
CMX01364_1	DN202662.1	coiled-coil domain containing 100 [Gallus gallus]	coiled-coil domain containing 100 [Gallus gallus]	660	1	0.57	0			tmhmm (TMHMM)	gi|196001381|ref|XP_002110558.1|hypothetical protein TRIADDRAFT_22183 [Trichoplax adhaerens] >gi|190586509|gb|EDV26562.1| hypothetical protein TRIADDRAFT_22183 [Trichoplax adhaerens]	XP_002110558	4.10733e-06	57	55.4546	85	49
CMX01365_1	DN202370.1	exosome component 2	exosome component 2 [Xenopus tropicalis]	658	20	0.693	3	F:RNA binding; F:exonuclease activity; C:nuclear exosome (RNase complex)		no IPS match	gi|148234237|ref|NP_001085606.1|MGC82596 protein [Xenopus laevis] >gi|49256126|gb|AAH73011.1| MGC82596 protein [Xenopus laevis]	NP_001085606	1.17003e-45	67	186.808	179	121
CMX01366_1	DN202373.1	Anion/Bicarbonate TranSporter family member (abts-3)	Anion/bicarbonate transporter family protein 3, isoform c [Caenorhabditis elegans]	661	14	0.71	3	P:transport; C:cell; F:transporter activity		no IPS match	gi|219470187|ref|XP_002232623.1|hypothetical protein BRAFLDRAFT_229591 [Branchiostoma floridae]	XP_002232623	3.35806e-16	74	88.9669	78	58
CMX01366_2	DN202373.1	Anion/Bicarbonate TranSporter family member (abts-3)	Anion/bicarbonate transporter family protein 3, isoform c [Caenorhabditis elegans]	610	14	0.71	3	P:transport; C:cell; F:transporter activity		no IPS match	gi|219470187|ref|XP_002232623.1|hypothetical protein BRAFLDRAFT_229591 [Branchiostoma floridae]	XP_002232623	2.76269e-16	74	88.9669	78	58
CMX01367_1	DN202380.1	poly(p)/ATP NAD kinase	CG33156-PA, isoform A [Drosophila melanogaster]	679	20	0.85	2	F:kinase activity; P:metabolic process	EC:2.7.1.23	no IPS match	gi|156538184|ref|XP_001601214.1|PREDICTED: similar to GA17329-PA [Nasonia vitripennis]	XP_001601214	1.93241e-22	100	109.768	53	53
CMX01371_1	DN202394.1	component of oligomeric golgi complex 5	component of oligomeric golgi complex 5 [Homo sapiens]	657	20	0.679	4	P:transport; F:protein binding; C:Golgi apparatus; C:protein complex		no IPS match	gi|193785687|dbj|BAG51122.1|unnamed protein product [Homo sapiens]	BAG51122	3.39836e-45	69	185.267	207	143
CMX01372_1	DN202395.1			716	0		0
CMX01373_1	DN202416.1	elongation of very long chain fatty acids-like protein	CG31522-PB, isoform B [Tribolium castaneum]	632	1	0.6	1	C:integral to membrane		SignalP (SIGNALP), tmhmm (TMHMM)	gi|125487484|gb|ABN42642.1|elongation of very long chain fatty acids-like protein [Marsupenaeus japonicus]	ABN42642	3.46396e-12	60	75.485	96	58
CMX01374_1	DN550969.1	calnexin	calnexin [Aedes aegypti]	1260	20	0.7725	5	P:protein metabolic process; C:endoplasmic reticulum; F:protein binding; F:calcium ion binding; C:plasma membrane		SignalP (SIGNALP), tmhmm (TMHMM)	gi|157142119|ref|XP_001647823.1|calnexin [Aedes aegypti] >gi|108868255|gb|EAT32491.1| calnexin [Aedes aegypti]	XP_001647823	5.96237e-141	78	504.982	398	313
CMX01375_1	DN202422.1			407	0		0
CMX01378_1	DW250262.1	pinocchio, isoform A	smell impaired 21F CG4710-PB, isoform B, partial [Apis mellifera]	1240	20	0.7245	1	P:biological_process		no IPS match	gi|110755449|ref|XP_392268.2|PREDICTED: similar to smell impaired 21F CG4710-PB, isoform B, partial [Apis mellifera]	XP_392268	5.49101e-26	73	110.153	56	41
CMX01379	DN202875.1			315	0		0
CMX01380_1	DV111668.1	solute carrier family 5 (Sodium/myo-inositol cotransporter) member 3	Na+/myo-inositol cotransporter [Bos taurus]	700	20	0.8	8	P:transport; P:regulation of biological process; P:metabolic process; F:binding; C:cell; P:multicellular organismal development; F:transporter activity; P:ion transport		no IPS match	gi|198418537|ref|XP_002125485.1|PREDICTED: similar to solute carrier family 5, member 3 (predicted) [Ciona intestinalis]	XP_002125485	1.73744e-61	81	239.58	209	170
CMX01381_1	DY307268.1			689	0		0
CMX01381_2	DN202833.1			767	0		0
CMX01382_1	DN202872.1			634	0		0
CMX01383_1	DN202871.1			582	0		0
CMX01384_1	DN202870.1			712	0		0
CMX01385_1	DY307953.1	iron-sulfur cluster assembly 1 homolog (HESB like domain containing 2)	HESB like domain containing 2 [Canis familiaris]	1013	20	0.865	3	F:structural molecule activity; P:biosynthetic process; F:binding		IPR000361; IPR016092; IPR017870; PTHR10072:SF27 (PANTHER)	gi|156537934|ref|XP_001608294.1|PREDICTED: similar to AT26381p [Nasonia vitripennis]	XP_001608294	2.10968e-47	90	193.741	116	105
CMX01386_1	DN202452.1			636	0		0
CMX01387_1	DV944427.1			688	0		0
CMX01388_1	DW250302.1	capping protein (actin filament) muscle z- alpha 2	capping protein (actin filament) muscle Z-line, alpha 2 [Gallus gallus]	708	20	0.7605	13	P:multicellular organismal development; F:protein binding; P:transport; P:cellular component organization; C:cytoplasm; P:anatomical structure morphogenesis; P:regulation of biological process; C:cytoskeleton; C:protein complex; P:biological_process; P:cytoskeleton organization; P:protein metabolic process; C:plasma membrane		SignalP (SIGNALP)	gi|91085765|ref|XP_974179.1|PREDICTED: similar to F-actin-capping protein subunit alpha [Tribolium castaneum]	XP_974179	8.04933e-54	78	214.157	236	186
CMX01390_1	DN202460.1			639	0		0
CMX01391_1	DV943540.1	serine (or cysteine) peptidase clade member 1c (Alpha-1-antitrypsin 1-2)	Serpin B6 (Placental thrombin inhibitor) (Cytoplasmic antiproteinase) (CAP) [Macaca mulatta]	820	20	0.5145	5	P:biological_process; P:response to endogenous stimulus; F:enzyme regulator activity; F:protein binding; C:extracellular region		no IPS match	gi|147903527|ref|NP_001087296.1|MGC85345 protein [Xenopus laevis] >gi|51593678|gb|AAH78523.1| MGC85345 protein [Xenopus laevis]	NP_001087296	2.24815e-11	49	73.559	141	70
CMX01392_1	DN202463.1	saps domain member 2	SAPS domain family, member 3 [Apis mellifera]	662	20	0.7695	1	F:protein binding		no IPS match	gi|156541986|ref|XP_001599593.1|PREDICTED: hypothetical protein [Nasonia vitripennis]	XP_001599593	1.36099e-17	80	93.5893	76	61
CMX01394_1	DN202846.1	solute carrier family 22 member 2 (organic cation transporter, putative)	novel protein (zgc:64076) [Danio rerio]	683	10	0.501	2	C:membrane; F:transporter activity		no IPS match	gi|110761653|ref|XP_393846.3|PREDICTED: similar to CG6356-PA [Apis mellifera]	XP_393846	2.24009e-10	51	69.707	126	65
CMX01395_1	DN202847.1	conserved secreted protein	hypothetical protein EE36_01310 [Sulfitobacter sp. EE-36]	690	10	0.457	0			no IPS match	gi|254488974|ref|ZP_05102179.1|conserved hypothetical protein [Roseobacter sp. GAI101] >gi|214045843|gb|EEB86481.1| conserved hypothetical protein [Roseobacter sp. GAI101]	ZP_05102179	3.5651e-11	49	72.4034	184	91
CMX01396_1	DV642494.1			240	0		0
CMX01396_2	DN202849.1	CG6356-PA [Apis mellifera]	CG6356-PA [Apis mellifera]	564	0		0
CMX01397_1	DN551516.1	chorion specific C/EBP	CCAAT/enhancer binding protein beta [Tribolium castaneum]	739	6	0.455	1	F:DNA binding		no IPS match	gi|66506832|ref|XP_394681.2|PREDICTED: similar to slow border cells CG4354-PA [Apis mellifera]	XP_394681	6.97846e-11	41	71.633	190	79
CMX01398_1	DN202995.1			244	0		0
CMX01399_1	DW250839.1	glutathione peroxidase 3	selenium dependent salivary glutathione peroxidase [Ixodes scapularis]	909	20	0.616	4	F:antioxidant activity; F:catalytic activity; P:response to stress; P:metabolic process	EC:1.11.1.9	IPR000889; IPR012335; IPR012336	gi|171189511|gb|ACB42236.1|glutathione peroxidase [Metapenaeus ensis] >gi|171189513|gb|ACB42237.1| glutathione peroxidase [Metapenaeus ensis]	ACB42236	2.02454e-51	72	206.838	169	123
CMX01400_1	DN202493.1	hypothetical protein IscW_ISCW021426 [Ixodes scapularis]	hypothetical protein [Aedes aegypti]	660	20	0.8745	4	P:signal transduction; C:intracellular; F:enzyme regulator activity; P:biological_process		no IPS match	gi|241698312|ref|XP_002411873.1|hypothetical protein IscW_ISCW021426 [Ixodes scapularis] >gi|215504804|gb|EEC14298.1| hypothetical protein IscW_ISCW021426 [Ixodes scapularis]	XP_002411873	3.31358e-56	88	221.861	219	193
CMX01401_1	DV111802.1			779	0		0
CMX01402_1	DV467114.1	membrane glycoprotein LIG-1 / oxygenase	oxygenase [Oplophorus gracilorostris]	765	5	0.46	2	F:protein binding; F:receptor activity		SignalP (SIGNALP)	gi|10336557|dbj|BAB13775.1|oxygenase [Oplophorus gracilorostris]	BAB13775	1.8479e-17	47	93.5893	197	94
CMX01403_1	DN202575.1			702	0		0
CMX01404_1	DN202930.1	ribosomal protein s8	ribosomal protein S8 [Apis mellifera]	594	20	0.892	4	C:ribosome; F:structural molecule activity; P:translation; P:organelle organization	EC:3.6.5.3	SignalP (SIGNALP)	gi|156547512|ref|XP_001604111.1|PREDICTED: similar to ribosomal protein S8 [Nasonia vitripennis]	XP_001604111	2.56941e-88	90	328.176	197	179
CMX01405_1	DN202502.1			571	0		0
CMX01406_1	DN202504.1	glycosyl-phosphatidylinositol-linked carbonic anhydrase I	carbonic anhydrase 9 [Danio rerio]	701	20	0.5705	7	C:cytoplasm; P:transport; P:biological_process; F:catalytic activity; C:nucleus; F:binding; P:anatomical structure morphogenesis		no IPS match	gi|161367859|gb|ABX71209.1|glycosyl-phosphatidylinositol-linked carbonic anhydrase [Carcinus maenas]	ABX71209	6.63421e-45	61	184.496	203	125
CMX01407_1	DN202507.1	transmembrane and coiled-coil domain-containing protein 1	hypothetical protein [Aedes aegypti]	637	20	0.9055	1	C:cell		IPR008559; SignalP (SIGNALP), tmhmm (TMHMM)	gi|66529630|ref|XP_624879.1|PREDICTED: similar to CG10470-PA [Apis mellifera]	XP_624879	1.94118e-79	95	298.901	181	173
CMX01408_1	DN202511.1	cirrhosis, autosomal recessive 1A (cirhin) [Danio rerio]	cirrhosis, autosomal recessive 1A (cirhin) [Danio rerio]	643	1	0.6	0			no IPS match	gi|110759916|ref|XP_393722.3|PREDICTED: similar to CG5018-PA [Apis mellifera]	XP_393722	1.19302e-07	60	60.4622	114	69
CMX01409_1	DW251200.1	cell cycle progression 2 protein		706	1	0.53	2	F:ATP binding; F:protein kinase activity		SignalP (SIGNALP), tmhmm (TMHMM)	gi|50732175|ref|XP_418515.1|PREDICTED: similar to cell cycle progression 2 protein [Gallus gallus]	XP_418515	1.92404e-07	53	60.077	152	82
CMX01410_1	DN202513.1	zinc finger protein (Protein ariadne-2 / E3 ubiquitin ligase, putative)	ariadne 2 CG5709-PA [Apis mellifera]	697	20	0.5555	1	F:binding		no IPS match	gi|241044312|ref|XP_002407182.1|E3 ubiquitin ligase, putative [Ixodes scapularis] >gi|215492132|gb|EEC01773.1| E3 ubiquitin ligase, putative [Ixodes scapularis]	XP_002407182	3.59734e-43	62	178.718	177	111
CMX01411_1	DN796694.1	transmembrane protein 50a	small membrane protein 1 isoform 4 [Pan troglodytes]	1085	20	0.7665	2	C:cell; C:endoplasmic reticulum		IPR007919; tmhmm (TMHMM)	gi|209735980|gb|ACI68859.1|Transmembrane protein 50A [Salmo salar]	ACI68859	7.54306e-46	78	188.734	148	116
CMX01412_1	DV943591.1			790	0		0				gi|194743862|ref|XP_001954419.1|GF16742 [Drosophila ananassae] >gi|190627456|gb|EDV42980.1| GF16742 [Drosophila ananassae]	XP_001954419	7.38407e-16	79	87.8113	98	78
CMX01412_2	DN203061.1	Protein midA homolog, mitochondrial	hypothetical protein [Aedes aegypti]	659	20	0.7705	0			no IPS match
CMX01413_1	DW249998.1			981	0		0
CMX01414_1	DW249465.1	ornithine aminotransferase	ornithine aminotransferase [Aedes aegypti]	1194	20	0.8755	6	F:binding; F:protein binding; C:mitochondrion; P:biological_process; F:transferase activity; P:cellular amino acid and derivative metabolic process	EC:2.6.1.13	SignalP (SIGNALP)	gi|158297847|ref|XP_001689079.1|AGAP004793-PB [Anopheles gambiae str. PEST] >gi|157014523|gb|EDO63496.1| AGAP004793-PB [Anopheles gambiae str. PEST]	XP_001689079	8.21204e-137	88	491.115	298	265
CMX01415_1	DN202521.1			642	0		0
CMX01416_1	DW584899.1			1102	0		0
CMX01417_1	DN202525.1			706	0		0
CMX01418_1	DN202527.1	dual specificity mitogen-activated protein kinase kinase mapkk	immune signaling kinase MEK3 [Aedes aegypti]	680	20	0.8005	9	F:protein kinase activity; F:nucleotide binding; P:reproduction; P:cell differentiation; P:multicellular organismal development; P:signal transduction; P:protein modification process; F:signal transducer activity; P:cellular amino acid and derivative metabolic process		SignalP (SIGNALP), tmhmm (TMHMM)	gi|149728109|gb|ABR28347.1|mitogen-activated protein kinase [Lutzomyia longipalpis]	ABR28347	2.17159e-74	82	282.337	195	161
CMX01419_1	DV944205.1	male reproductive tract-specific Kazal-type proteinase inhibitor [Macrobrachium rosenbergii]	male reproductive tract-specific Kazal-type proteinase inhibitor [Macrobrachium rosenbergii]	671	0		0
CMX01420_1	DN202529.1			713	0		0
CMX01421_1	DN634982.1	sprouty-related protein with evh-1 domain	Sprouty-related protein with EVH-1 domain CG10155-PA [Drosophila melanogaster]	1152	20	0.719	3	P:regulation of signal transduction; P:multicellular organismal development; C:membrane		tmhmm (TMHMM)	gi|189235163|ref|XP_968022.2|PREDICTED: similar to Sprouty-related protein with EVH-1 domain CG10155-PA [Tribolium castaneum]	XP_968022	1.12008e-50	77	204.912	162	125
CMX01422_1	DN202534.1			624	0		0
CMX01423_1	DN202543.1			532	0		0
CMX01424_1	DN202544.1	zinc finger protein 516	Zinc finger protein 516 [Bos taurus]	681	20	0.612	2	C:intracellular; F:binding		IPR007087; IPR015880; PTHR11389 (PANTHER), SSF57667 (SUPERFAMILY)	gi|227908757|ref|NP_001153141.1|zinc finger protein [Danio rerio] >gi|220673270|emb|CAX14083.1| novel zinc finger protein protein [Danio rerio] >gi|220679274|emb|CAK04104.2| novel zinc finger protein protein [Danio rerio]	NP_001153141	8.49616e-10	70	67.781	61	43
CMX01425_1	DN202545.1			700	0		0
CMX01426_1	DN202554.1			670	0		0
[truncated: 3,035 more rows]

## Sheet: add file table S2
No.	ACC. no.	Name	forward primer (5' -> 3')	reverse primer (5' -> 3')	R2	Efficiency
2	DY656042.1	vacuolar-type H+-ATPase subunit A	GCTTCCAACCGGAGAAAGC	CGCCACCAGACCAAACAGAT	0.986	1.983
3	DW251095.1	cytoplasmic carbonic anhydrase	TTTGGTGCACTGGAACAAGACT	CAGCCAGACCTCCCTCAGAA	0.991	1.983
5	DV944570.1	senescence-associated protein	TCCCTTTTGACGGGTGAACA	CGATGTCGGCTCTTCCTATCA	0.999	1.930
[truncated: 14 more rows]

## Sheet: add file table S3
ACC. no.	Name	gill 7 - day 3		gill 9 - day 3		gill 7 - day 7		gill 9 - day 7
[truncated: 1,635 more rows]

## Sheet: add file table S4
ACC. no.	Name	gill 7 - day 3		gill 9 - day 3		gill 7 - day 7		gill 9 - day 7
[truncated: 29 more rows]

[truncated: 2 more sheets: add file table S5, add file table S6]
